# Supplementary material for: Ethyl (2Z)-3-hy­droxy-3-(4-nitro­phen­yl)prop-2-enoate
Source: Acta Crystallogr Sect E Struct Rep Online. 2014 Jun 4;70(Pt 7):o750. doi: 10.1107/S1600536814011891 (PMC4120527; doi:10.1107/S1600536814011891)
Supplement: Supplementary file 1 [file e-70-0o750-sup1.cif]

##############################################################################
#                                                                            #
# This CIF contains the data in a paper accepted for publication in          #
# Acta Crystallographica Section E. It conforms to the requirements of       #
# Notes for Authors for Acta Crystallographica Section E, and has been       #
# peer reviewed under the auspices of the IUCr Commission on Journals.       #
#                                                                            #
# Full details of the Crystallographic Information File format               #
# are given in the paper "The Crystallographic Information File (CIF):       #
# a New Standard Archive File for Crystallography" by S. R. Hall, F. H.      #
# Allen and I. D. Brown [Acta Cryst. (1991), A47, 655-685].                  #
#                                                                            #
# The current version of the core CIF dictionary is obtainable from          #
# ftp://ftp.iucr.org/pub/cif_core.dic.                                       #
#                                                                            #
# Software is freely available for graphical display of the structure(s)     #
# in this CIF. For information consult the CIF software page                 #
# http://www.iucr.org/resources/cif/software.                                #
#                                                                            #
# This file may be used for bona fide research purposes within the           #
# scientific community so long as proper attribution is given to the journal # 
# article from which it was obtained.                                        #
#                                                                            #
##############################################################################
data_global
_audit_creation_method     'WinGX routine CIF_UPDATE'
_audit_conform_dict_name     cif_core.dic
_audit_conform_dict_version     2.3
_journal_date_recd_electronic     2014-04-14
_journal_date_accepted     2014-05-22
_journal_name_full     'Acta Crystallographica, Section E'
_journal_year     2014
_journal_volume     70
_journal_issue      7
_journal_page_first     o750
_journal_page_last     o750
_journal_paper_category     QO
_journal_paper_doi     10.1107/S1600536814011891
_journal_coeditor_code     BX2458
_publ_contact_author_name     'Hill, Tania N.'
_publ_contact_author_address
;
Molecular Sciences Institute
School of Chemistry
University of the Witwatersrand
PO WITS 2050
Johannesburg
South Africa
;
_publ_contact_author_email     tania.hill@gmail.com
_publ_contact_author_fax     '+27(11)7176749'
_publ_contact_author_phone     '+27(11)7176727'
_publ_section_title
;
Ethyl (2<i>Z</i>)-3-hydroxy-3-(4-nitrophenyl)prop-2-enoate
;
loop_
    _publ_author_name
    _publ_author_footnote
    _publ_author_address
    'Hill, Tania N.' .
;
Molecular Sciences Institute
School of Chemistry
University of the Witwatersrand
PO WITS 2050
Johannesburg
South Africa
;
    'Patel, Naadiya' .
;
Molecular Sciences Institute
School of Chemistry
University of the Witwatersrand
PO WITS 2050
Johannesburg
South Africa
;
data_I
_audit_creation_method     'WinGX routine CIF_UPDATE'
_database_code_depnum_ccdc_archive     'CCDC 1004533'
_chemical_name_systematic
;
Ethyl (2<i>Z</i>)-3-hydroxy-3-(4-nitrophenyl)prop-2-enoate
;
_chemical_formula_moiety     'C11 H11 N O5'
_chemical_formula_sum     'C11 H11 N O5'
_chemical_formula_iupac     'C11 H11 N O5'
_chemical_formula_weight     237.21
_symmetry_cell_setting     monoclinic
_symmetry_space_group_name_H-M     'P 21/c '
_symmetry_space_group_name_Hall     '-P 2ybc'
loop_
    _symmetry_equiv_pos_as_xyz
    'x, y, z'
    '-x, y+1/2, -z+1/2'
    '-x, -y, -z'
    'x, -y-1/2, z-1/2'
_cell_length_a     13.0495(9)
_cell_length_b     10.8363(6)
_cell_length_c     7.6723(5)
_cell_angle_alpha     90
_cell_angle_beta     91.268(4)
_cell_angle_gamma     90
_cell_volume     1084.66(12)
_cell_formula_units_Z     4
_cell_measurement_reflns_used     2434
_cell_measurement_theta_min     2.44
_cell_measurement_theta_max     24.87
_cell_measurement_temperature     173(2)
_exptl_crystal_description     'cuboid'
_exptl_crystal_colour     'yellow'
_exptl_crystal_size_max     0.34
_exptl_crystal_size_mid     0.21
_exptl_crystal_size_min     0.17
_exptl_crystal_density_diffrn     1.453
_exptl_crystal_density_method     'not measured'
_exptl_crystal_F_000     496
_exptl_absorpt_coefficient_mu     0.116
_exptl_absorpt_correction_type     multi-scan
_exptl_absorpt_process_details     '(SADABS; Bruker, 2004)'
_exptl_absorpt_correction_T_min     0.9615
_exptl_absorpt_correction_T_max     0.9805
_diffrn_ambient_temperature     173(2)
_diffrn_radiation_type     MoK\a
_diffrn_radiation_wavelength     0.71073
_diffrn_radiation_source     'fine-focus sealed tube'
_diffrn_radiation_monochromator     'graphite'
_diffrn_measurement_device_type     'Bruker APEXII CCD area-detector'
_diffrn_measurement_method     '\w scans'
_diffrn_detector_area_resol_mean     512
_diffrn_reflns_number     10438
_diffrn_reflns_av_R_equivalents     0.0566
_diffrn_reflns_theta_min     1.56
_diffrn_reflns_theta_max     28
_diffrn_reflns_theta_full     28
_diffrn_measured_fraction_theta_max     1
_diffrn_measured_fraction_theta_full     1
_diffrn_reflns_limit_h_min     -17
_diffrn_reflns_limit_h_max     14
_diffrn_reflns_limit_k_min     -14
_diffrn_reflns_limit_k_max     12
_diffrn_reflns_limit_l_min     -6
_diffrn_reflns_limit_l_max     10
_reflns_number_total     2620
_reflns_number_gt     1476
_reflns_threshold_expression     I>2\s(I)
_refine_ls_structure_factor_coef     Fsqd
_refine_ls_matrix_type     full
_refine_ls_R_factor_gt     0.0465
_refine_ls_wR_factor_ref     0.1287
_refine_ls_goodness_of_fit_ref     1.027
_refine_ls_restrained_S_all     1.027
_refine_ls_number_reflns     2620
_refine_ls_number_parameters     156
_refine_ls_number_restraints     0
_refine_ls_hydrogen_treatment     constr
_refine_ls_weighting_scheme     calc
_refine_ls_weighting_details
         'calc w=1/[\s^2^(Fo^2^)+(0.0505P)^2^+0.0768P] where P=(Fo^2^+2Fc^2^)/3'
_refine_ls_shift/su_max     0
_refine_diff_density_max     0.206
_refine_diff_density_min     -0.154
_refine_ls_extinction_method     none
loop_
    _atom_type_symbol
    _atom_type_description
    _atom_type_scat_dispersion_real
    _atom_type_scat_dispersion_imag
    _atom_type_scat_source
    C C 0.0033 0.0016 'International Tables Vol C Tables 4.2.6.8 and 6.1.1.4'
    H H 0 0 'International Tables Vol C Tables 4.2.6.8 and 6.1.1.4'
    N N 0.0061 0.0033 'International Tables Vol C Tables 4.2.6.8 and 6.1.1.4'
    O O 0.0106 0.006 'International Tables Vol C Tables 4.2.6.8 and 6.1.1.4'
_computing_data_collection     'APEX2 (Bruker, 2005)'
_computing_cell_refinement     'SAINT-Plus (Bruker, 2004)'
_computing_data_reduction     'SAINT-Plus and XPREP (Bruker, 2004)'
_computing_structure_solution     'SHELXS97 (Sheldrick, 2008)'
_computing_structure_refinement     'SHELXL97 (Sheldrick, 2008)'
_computing_molecular_graphics     'DIAMOND (Brandenburg & Putz, 2005)'
_computing_publication_material     'WinGX (Farrugia, 2012)'
loop_
    _atom_site_type_symbol
    _atom_site_label
    _atom_site_fract_x
    _atom_site_fract_y
    _atom_site_fract_z
    _atom_site_U_iso_or_equiv
    _atom_site_adp_type
    _atom_site_calc_flag
    _atom_site_refinement_flags
    _atom_site_occupancy
    _atom_site_disorder_assembly
    _atom_site_disorder_group
    C C1 0.10142(14) 0.26271(15) 1.0840(2) 0.0434(4) Uani d . 1 . .
    C C2 0.11032(14) 0.38942(15) 1.0826(2) 0.0488(5) Uani d . 1 . .
    H H2 0.0579 0.4402 1.128 0.059 Uiso calc R 1 . .
    C C3 0.19712(15) 0.44047(15) 1.0135(2) 0.0466(5) Uani d . 1 . .
    H H3 0.2041 0.5277 1.0101 0.056 Uiso calc R 1 . .
    C C4 0.27481(13) 0.36667(13) 0.9487(2) 0.0393(4) Uani d . 1 . .
    C C5 0.26256(14) 0.23883(14) 0.9526(2) 0.0430(4) Uani d . 1 . .
    H H5 0.3148 0.1872 0.9085 0.052 Uiso calc R 1 . .
    C C6 0.17583(14) 0.18653(14) 1.0193(2) 0.0446(4) Uani d . 1 . .
    H H6 0.1675 0.0994 1.0207 0.054 Uiso calc R 1 . .
    C C7 0.36660(14) 0.42403(13) 0.87532(19) 0.0406(4) Uani d . 1 . .
    C C8 0.44132(14) 0.36221(13) 0.7946(2) 0.0427(4) Uani d . 1 . .
    H H8 0.4378 0.2748 0.7861 0.051 Uiso calc R 1 . .
    C C9 0.52669(14) 0.42678(14) 0.7207(2) 0.0419(4) Uani d . 1 . .
    C C10 0.68104(14) 0.41084(14) 0.5666(2) 0.0454(4) Uani d . 1 . .
    H H10A 0.7235 0.4531 0.6569 0.055 Uiso calc R 1 . .
    H H10B 0.6575 0.4729 0.4799 0.055 Uiso calc R 1 . .
    C C11 0.74223(15) 0.31324(14) 0.4798(2) 0.0517(5) Uani d . 1 . .
    H H11A 0.7682 0.2546 0.5675 0.078 Uiso calc R 1 . .
    H H11B 0.8 0.3513 0.4206 0.078 Uiso calc R 1 . .
    H H11C 0.6987 0.2696 0.3942 0.078 Uiso calc R 1 . .
    N N1 0.01035(12) 0.20690(15) 1.16117(19) 0.0539(4) Uani d . 1 . .
    O O1 0.36768(10) 0.54740(9) 0.89365(15) 0.0503(4) Uani d . 1 . .
    H H1 0.421 0.5761 0.8495 0.075 Uiso calc R 1 . .
    O O2 0.53793(9) 0.54001(9) 0.72351(14) 0.0481(4) Uani d . 1 . .
    O O3 0.59352(9) 0.35202(9) 0.64570(14) 0.0445(3) Uani d . 1 . .
    O O4 -0.05048(11) 0.27473(14) 1.2318(2) 0.0750(5) Uani d . 1 . .
    O O5 0.00065(11) 0.09522(13) 1.15338(18) 0.0731(4) Uani d . 1 . .
loop_
    _atom_site_aniso_label
    _atom_site_aniso_U_11
    _atom_site_aniso_U_22
    _atom_site_aniso_U_33
    _atom_site_aniso_U_12
    _atom_site_aniso_U_13
    _atom_site_aniso_U_23
    C1 0.0507(12) 0.0458(10) 0.0334(9) -0.0012(8) -0.0024(8) -0.0002(7)
    C2 0.0536(13) 0.0475(10) 0.0451(10) 0.0114(9) -0.0014(9) -0.0066(8)
    C3 0.0611(13) 0.0334(8) 0.0450(10) 0.0044(8) -0.0037(9) -0.0036(7)
    C4 0.0516(11) 0.0328(8) 0.0334(9) 0.0025(7) -0.0058(8) -0.0022(6)
    C5 0.0543(12) 0.0355(8) 0.0392(10) 0.0044(8) 0.0025(8) -0.0013(7)
    C6 0.0579(12) 0.0355(9) 0.0405(10) -0.0007(8) 0.0006(8) -0.0012(7)
    C7 0.0579(12) 0.0276(8) 0.0358(9) 0.0026(7) -0.0076(8) 0.0003(6)
    C8 0.0572(12) 0.0278(8) 0.0430(10) -0.0013(8) -0.0022(8) 0.0002(7)
    C9 0.0558(12) 0.0342(9) 0.0354(10) 0.0021(8) -0.0065(8) 0.0001(7)
    C10 0.0561(12) 0.0384(9) 0.0417(10) -0.0058(8) -0.0016(8) 0.0028(7)
    C11 0.0601(13) 0.0435(9) 0.0519(11) -0.0023(8) 0.0072(9) -0.0013(8)
    N1 0.0602(12) 0.0604(10) 0.0410(9) -0.0031(8) -0.0004(8) -0.0019(7)
    O1 0.0658(10) 0.0291(6) 0.0562(8) -0.0011(5) 0.0053(6) -0.0010(5)
    O2 0.0628(9) 0.0305(6) 0.0510(8) -0.0022(5) 0.0002(6) 0.0005(5)
    O3 0.0546(8) 0.0319(6) 0.0471(7) -0.0002(5) 0.0036(6) 0.0002(5)
    O4 0.0628(10) 0.0830(10) 0.0799(11) 0.0008(8) 0.0175(8) -0.0198(8)
    O5 0.0831(11) 0.0572(9) 0.0796(10) -0.0103(8) 0.0190(8) 0.0101(7)
_geom_special_details
;
All e.s.d.'s (except the e.s.d. in the dihedral angle between two l.s. planes)
are estimated using the full covariance matrix. The cell e.s.d.'s are taken
into account individually in the estimation of e.s.d.'s in distances, angles
and torsion angles; correlations between e.s.d.'s in cell parameters are only
used when they are defined by crystal symmetry. An approximate (isotropic)
treatment of cell e.s.d.'s is used for estimating e.s.d.'s involving l.s.
planes.
;
loop_
    _geom_bond_atom_site_label_1
    _geom_bond_atom_site_label_2
    _geom_bond_site_symmetry_2
    _geom_bond_distance
    _geom_bond_publ_flag
    C1 C6 . 1.376(2) ?
    C1 C2 . 1.378(2) ?
    C1 N1 . 1.469(2) ?
    C2 C3 . 1.377(2) ?
    C2 H2 . 0.95 ?
    C3 C4 . 1.392(2) ?
    C3 H3 . 0.95 ?
    C4 C5 . 1.395(2) ?
    C4 C7 . 1.472(2) ?
    C5 C6 . 1.375(2) ?
    C5 H5 . 0.95 ?
    C6 H6 . 0.95 ?
    C7 O1 . 1.3443(17) ?
    C7 C8 . 1.345(2) ?
    C8 C9 . 1.442(2) ?
    C8 H8 . 0.95 ?
    C9 O2 . 1.2358(17) ?
    C9 O3 . 1.3304(19) ?
    C10 O3 . 1.4526(19) ?
    C10 C11 . 1.491(2) ?
    C10 H10A . 0.99 ?
    C10 H10B . 0.99 ?
    C11 H11A . 0.98 ?
    C11 H11B . 0.98 ?
    C11 H11C . 0.98 ?
    N1 O4 . 1.2179(18) ?
    N1 O5 . 1.2181(18) ?
    O1 H1 . 0.84 ?
loop_
    _geom_angle_atom_site_label_1
    _geom_angle_atom_site_label_2
    _geom_angle_atom_site_label_3
    _geom_angle_site_symmetry_1
    _geom_angle_site_symmetry_3
    _geom_angle
    _geom_angle_publ_flag
    C6 C1 C2 . . 122.32(16) ?
    C6 C1 N1 . . 118.82(15) ?
    C2 C1 N1 . . 118.84(16) ?
    C3 C2 C1 . . 118.27(16) ?
    C3 C2 H2 . . 120.9 ?
    C1 C2 H2 . . 120.9 ?
    C2 C3 C4 . . 121.23(15) ?
    C2 C3 H3 . . 119.4 ?
    C4 C3 H3 . . 119.4 ?
    C3 C4 C5 . . 118.57(16) ?
    C3 C4 C7 . . 119.95(14) ?
    C5 C4 C7 . . 121.47(15) ?
    C6 C5 C4 . . 120.87(15) ?
    C6 C5 H5 . . 119.6 ?
    C4 C5 H5 . . 119.6 ?
    C5 C6 C1 . . 118.72(15) ?
    C5 C6 H6 . . 120.6 ?
    C1 C6 H6 . . 120.6 ?
    O1 C7 C8 . . 122.50(15) ?
    O1 C7 C4 . . 112.74(14) ?
    C8 C7 C4 . . 124.74(14) ?
    C7 C8 C9 . . 120.89(14) ?
    C7 C8 H8 . . 119.6 ?
    C9 C8 H8 . . 119.6 ?
    O2 C9 O3 . . 122.24(16) ?
    O2 C9 C8 . . 124.55(16) ?
    O3 C9 C8 . . 113.20(13) ?
    O3 C10 C11 . . 108.01(12) ?
    O3 C10 H10A . . 110.1 ?
    C11 C10 H10A . . 110.1 ?
    O3 C10 H10B . . 110.1 ?
    C11 C10 H10B . . 110.1 ?
    H10A C10 H10B . . 108.4 ?
    C10 C11 H11A . . 109.5 ?
    C10 C11 H11B . . 109.5 ?
    H11A C11 H11B . . 109.5 ?
    C10 C11 H11C . . 109.5 ?
    H11A C11 H11C . . 109.5 ?
    H11B C11 H11C . . 109.5 ?
    O4 N1 O5 . . 123.60(17) ?
    O4 N1 C1 . . 118.15(15) ?
    O5 N1 C1 . . 118.24(16) ?
    C7 O1 H1 . . 109.5 ?
    C9 O3 C10 . . 116.26(12) ?
loop_
    _geom_torsion_atom_site_label_1
    _geom_torsion_atom_site_label_2
    _geom_torsion_atom_site_label_3
    _geom_torsion_atom_site_label_4
    _geom_torsion_site_symmetry_1
    _geom_torsion_site_symmetry_2
    _geom_torsion_site_symmetry_3
    _geom_torsion_site_symmetry_4
    _geom_torsion
    _geom_torsion_publ_flag
    C6 C1 C2 C3 . . . . 0.0(2) ?
    N1 C1 C2 C3 . . . . 178.54(14) ?
    C1 C2 C3 C4 . . . . -0.8(2) ?
    C2 C3 C4 C5 . . . . 0.9(2) ?
    C2 C3 C4 C7 . . . . 179.86(14) ?
    C3 C4 C5 C6 . . . . -0.1(2) ?
    C7 C4 C5 C6 . . . . -179.12(14) ?
    C4 C5 C6 C1 . . . . -0.6(2) ?
    C2 C1 C6 C5 . . . . 0.7(2) ?
    N1 C1 C6 C5 . . . . -177.83(14) ?
    C3 C4 C7 O1 . . . . 5.2(2) ?
    C5 C4 C7 O1 . . . . -175.83(14) ?
    C3 C4 C7 C8 . . . . -173.38(15) ?
    C5 C4 C7 C8 . . . . 5.6(2) ?
    O1 C7 C8 C9 . . . . -0.9(2) ?
    C4 C7 C8 C9 . . . . 177.59(14) ?
    C7 C8 C9 O2 . . . . -0.6(2) ?
    C7 C8 C9 O3 . . . . -179.97(14) ?
    C6 C1 N1 O4 . . . . 173.58(15) ?
    C2 C1 N1 O4 . . . . -5.0(2) ?
    C6 C1 N1 O5 . . . . -5.3(2) ?
    C2 C1 N1 O5 . . . . 176.14(15) ?
    O2 C9 O3 C10 . . . . -0.1(2) ?
    C8 C9 O3 C10 . . . . 179.31(12) ?
    C11 C10 O3 C9 . . . . -176.13(13) ?
loop_
    _geom_hbond_atom_site_label_D
    _geom_hbond_atom_site_label_H
    _geom_hbond_atom_site_label_A
    _geom_hbond_site_symmetry_A
    _geom_hbond_distance_DH
    _geom_hbond_distance_HA
    _geom_hbond_distance_DA
    _geom_hbond_angle_DHA
    O1 H1 O2 . 0.84 1.87 2.6028(16) 145.6
    C2 H2 O5 2_557 0.95 2.5 3.362(2) 150.1
    C8 H8 O2 2_646 0.95 2.57 3.5050(17) 169.9
_iucr_refine_instructions_details
;
TITL 13Hth17_0ma in P2(1)/c
CELL  0.71073  13.0495  10.8363   7.6723   90.000   91.268   90.000
ZERR     4.00   0.0009   0.0006   0.0005    0.000    0.004    0.000
LATT   1
SYMM  - X, 1/2 + Y, 1/2 - Z
SFAC  C    H    N    O
UNIT  44   44   4    20
MERG   2
OMIT    -4.00  56.00
EQIV $1 -x, y+0.5, -z+2.5
EQIV $2 -x+1, y-0.5, -z+1.5
EQIV $3 x+1, y, z-1
HTAB C3 O1
HTAB O1 O2
HTAB C2 O5_$1
HTAB C8 O2_$2
HTAB C11 O4_$3
FMAP   2
PLAN    5
SIZE     0.17   0.21   0.34
ACTA
BOND   $H
CONF
LIST   4
L.S.  16
TEMP  -100.00
WGHT    0.050500    0.076800
FVAR       0.10697
C1    1    0.101418    0.262707    1.084044    11.00000    0.05073    0.04584 =
         0.03340   -0.00022   -0.00243   -0.00120
C2    1    0.110318    0.389422    1.082582    11.00000    0.05360    0.04755 =
         0.04509   -0.00661   -0.00141    0.01143
AFIX  43
H2    2    0.057934    0.440232    1.128017    11.00000   -1.20000
AFIX   0
C3    1    0.197125    0.440472    1.013543    11.00000    0.06112    0.03341 =
         0.04504   -0.00357   -0.00372    0.00435
AFIX  43
H3    2    0.204120    0.527696    1.010129    11.00000   -1.20000
AFIX   0
C4    1    0.274806    0.366666    0.948673    11.00000    0.05158    0.03279 =
         0.03335   -0.00221   -0.00579    0.00252
C5    1    0.262556    0.238829    0.952575    11.00000    0.05427    0.03548 =
         0.03919   -0.00126    0.00247    0.00440
AFIX  43
H5    2    0.314834    0.187226    0.908526    11.00000   -1.20000
AFIX   0
C6    1    0.175831    0.186525    1.019325    11.00000    0.05792    0.03554 =
         0.04046   -0.00118    0.00056   -0.00074
AFIX  43
H6    2    0.167452    0.099448    1.020729    11.00000   -1.20000
AFIX   0
C7    1    0.366600    0.424030    0.875317    11.00000    0.05793    0.02761 =
         0.03581    0.00027   -0.00758    0.00263
C8    1    0.441318    0.362212    0.794561    11.00000    0.05716    0.02781 =
         0.04301    0.00015   -0.00222   -0.00135
AFIX  43
H8    2    0.437795    0.274845    0.786095    11.00000   -1.20000
AFIX   0
C9    1    0.526692    0.426783    0.720669    11.00000    0.05577    0.03422 =
         0.03541    0.00012   -0.00649    0.00210
C10   1    0.681039    0.410839    0.566563    11.00000    0.05612    0.03841 =
         0.04166    0.00279   -0.00159   -0.00583
AFIX  23
H10A  2    0.723514    0.453109    0.656871    11.00000   -1.20000
H10B  2    0.657487    0.472937    0.479923    11.00000   -1.20000
AFIX   0
C11   1    0.742231    0.313237    0.479775    11.00000    0.06009    0.04351 =
         0.05186   -0.00135    0.00719   -0.00226
AFIX 137
H11A  2    0.768167    0.254631    0.567462    11.00000   -1.50000
H11B  2    0.800023    0.351329    0.420604    11.00000   -1.50000
H11C  2    0.698720    0.269599    0.394215    11.00000   -1.50000
AFIX   0
N1    3    0.010347    0.206900    1.161168    11.00000    0.06021    0.06038 =
         0.04098   -0.00188   -0.00041   -0.00308
O1    4    0.367682    0.547398    0.893649    11.00000    0.06578    0.02912 =
         0.05621   -0.00095    0.00525   -0.00112
AFIX 147
H1    2    0.420953    0.576137    0.849460    11.00000   -1.50000
AFIX   0
O2    4    0.537934    0.540006    0.723510    11.00000    0.06285    0.03048 =
         0.05099    0.00049    0.00016   -0.00219
O3    4    0.593523    0.352017    0.645703    11.00000    0.05462    0.03190 =
         0.04707    0.00016    0.00365   -0.00018
O4    4   -0.050476    0.274727    1.231836    11.00000    0.06276    0.08304 =
         0.07987   -0.01981    0.01755    0.00083
O5    4    0.000647    0.095220    1.153381    11.00000    0.08310    0.05721 =
         0.07964    0.01010    0.01903   -0.01031
HKLF 4
REM  13Hth17_0ma in P2(1)/c
REM R1 =  0.0465 for   1476 Fo > 4sig(Fo)  and  0.0955 for all   2620 data
REM    156 parameters refined using      0 restraints
END
WGHT      0.0505      0.0768
REM Highest difference peak  0.206,  deepest hole -0.154,  1-sigma level  0.040
Q1    1   0.2021  0.2198  0.9531  11.00000  0.05    0.21
Q2    1   0.3061  0.3936  0.8908  11.00000  0.05    0.19
Q3    1   0.0647  0.2339  1.1011  11.00000  0.05    0.18
Q4    1   0.3377  0.3876  0.9645  11.00000  0.05    0.18
Q5    1   0.2392  0.3972  1.0024  11.00000  0.05    0.17
;
