# Supplementary material for: Ethyl (2Z)-3-hy­droxy-3-(4-nitro­phen­yl)prop-2-enoate
Source: Acta Crystallogr Sect E Struct Rep Online. 2014 Jun 4;70(Pt 7):o750. doi: 10.1107/S1600536814011891 (PMC4120527; doi:10.1107/S1600536814011891)
Supplement: Supplementary file 2 [file e-70-0o750-Isup2.hkl]

#
# h,k,l, Fc-squared, Fo-squared, sigma(Fo-squared) and status flag
#
data_I
_shelx_title ' 13Hth17_0ma in P2(1)/c'
_shelx_refln_list_code          4
_shelx_F_calc_maximum      273.66
_exptl_crystal_F_000       496.00
_reflns_d_resolution_high  0.7571
 
loop_
 _symmetry_equiv_pos_as_xyz
 'x, y, z'
 '-x, y+1/2, -z+1/2'
 '-x, -y, -z'
 'x, -y-1/2, z-1/2'
 
_cell_length_a    13.0495
_cell_length_b    10.8363
_cell_length_c     7.6723
_cell_angle_alpha  90.000
_cell_angle_beta   91.268
_cell_angle_gamma  90.000
 
_shelx_F_squared_multiplier     1.000
 
loop_
 _refln_index_h
 _refln_index_k
 _refln_index_l
 _refln_F_squared_calc
 _refln_F_squared_meas
 _refln_F_squared_sigma
 _refln_observed_status
   1   0   0      241.10      257.63     12.73 o
   2   0   0     1354.50     1483.17     47.96 o
   3   0   0     2041.37     1949.98     85.50 o
   4   0   0     1216.88     1172.08     38.28 o
   5   0   0      779.18      683.03     25.43 o
   6   0   0        0.61        0.29      1.51 o
   7   0   0      272.58      259.35     14.58 o
   8   0   0      172.45      172.53     12.86 o
   9   0   0       14.04       12.97      2.73 o
  10   0   0        7.55        6.12      5.24 o
  11   0   0      575.90      706.91    121.47 o
  12   0   0        2.81       -2.62      5.24 o
  13   0   0       16.59        5.24      5.24 o
  14   0   0       49.57       39.33      8.74 o
  15   0   0       13.89       15.73      6.99 o
  16   0   0        3.41        8.74      6.99 o
  17   0   0        1.24        3.50      7.87 o
   1   1   0     1270.28     1241.85     28.17 o
   2   1   0     2450.82     2319.07     74.32 o
   3   1   0       36.84       36.76      1.54 o
   4   1   0      395.32      391.27     10.43 o
   5   1   0       92.68       80.58      2.74 o
   6   1   0     1116.08     1103.52     28.98 o
   7   1   0        6.54        4.94      1.13 o
   8   1   0       94.31       94.72      3.68 o
   9   1   0        1.18       -0.15      1.37 o
  10   1   0       30.12       30.28      3.66 o
  11   1   0       21.73       19.67      6.56 o
  12   1   0      434.68      422.92     25.64 o
  13   1   0        1.83        5.24      4.33 o
  14   1   0       32.24       26.62      5.56 o
  15   1   0        0.04       -2.89      3.98 o
  16   1   0        0.96        7.92      6.55 o
  17   1   0        0.61       -7.35      5.23 o
   0   2   0      283.32      268.28     10.31 o
   1   2   0     9243.11     9374.82    239.84 o
   2   2   0      222.69      251.44      5.57 o
   3   2   0      264.65      239.42      6.87 o
   4   2   0      832.29      805.09     18.61 o
   5   2   0       41.99       47.02      1.89 o
   6   2   0     1334.71     1380.80     37.95 o
   7   2   0      527.65      575.48     15.47 o
   8   2   0        1.27       -1.83      1.21 o
   9   2   0      118.66      116.48      4.82 o
  10   2   0        0.02       -1.17      2.16 o
  11   2   0       18.77       22.00      2.61 o
  12   2   0      149.90      132.05     13.55 o
  13   2   0       49.99       60.30      7.09 o
  14   2   0        8.30        7.87      4.33 o
  15   2   0        0.41        0.00      4.33 o
  16   2   0        0.01       -0.29      4.60 o
  17   2   0        0.45        0.44      5.56 o
   1   3   0       15.71       10.63      0.66 o
   2   3   0     1154.87     1120.72     25.66 o
   3   3   0       45.95       52.75      1.50 o
   4   3   0       70.11       77.97      2.40 o
   5   3   0      491.93      472.98     11.94 o
   6   3   0       65.25       70.41      2.42 o
   7   3   0      100.19       89.65      3.51 o
   8   3   0        0.03       -0.99      1.08 o
   9   3   0        4.89        3.58      1.22 o
  10   3   0        2.66        3.68      1.28 o
  11   3   0        0.85        2.05      1.46 o
  12   3   0        9.49        6.74      2.57 o
  13   3   0      141.23      156.31     17.69 o
  14   3   0        4.27       -1.75      4.33 o
  15   3   0        6.66       10.92      4.94 o
  16   3   0        0.61       -2.18      4.94 o
   0   4   0      206.01      214.30      6.83 o
   1   4   0      704.82      681.75     17.28 o
   2   4   0        1.63        0.34      0.81 o
   3   4   0       16.59       18.20      1.08 o
   4   4   0      143.08      132.31      3.68 o
   5   4   0      146.51      145.42      4.45 o
   6   4   0        1.53        1.24      0.80 o
   7   4   0      508.40      546.95     15.75 o
   8   4   0        0.86       -0.72      1.12 o
   9   4   0       19.95       24.92      1.91 o
  10   4   0      114.70      127.38      5.06 o
  11   4   0        6.90        6.39      1.55 o
  12   4   0        8.72       11.04      2.71 o
  13   4   0        0.45        2.91      3.84 o
  14   4   0        3.30        5.56      3.79 o
  15   4   0        0.22       -4.37      4.33 o
  16   4   0        0.01       -2.62      6.55 o
   1   5   0       23.86       19.86      1.09 o
   2   5   0       32.38       39.52      1.98 o
   3   5   0        4.85        6.75      0.88 o
   4   5   0      545.43      552.79     15.55 o
   5   5   0      104.09       98.87      4.94 o
   6   5   0        2.55        0.66      1.00 o
   7   5   0      179.42      181.91      9.54 o
   8   5   0        0.00       -1.15      1.45 o
   9   5   0       27.04       29.08      2.77 o
  10   5   0        5.24        3.16      1.85 o
  11   5   0       18.21       16.63      4.54 o
  12   5   0        0.25        1.51      2.77 o
  13   5   0       44.28       51.93      5.70 o
  14   5   0        6.48       12.80      4.81 o
  15   5   0        0.48        2.42      5.23 o
  16   5   0        5.63        3.50      7.87 o
   0   6   0     1708.10     1733.85     56.50 o
   1   6   0      352.88      335.92      9.06 o
   2   6   0      141.79      143.19      4.39 o
   3   6   0      333.69      312.91      9.32 o
   4   6   0       15.55       17.28      1.48 o
   5   6   0      168.81      164.34      6.00 o
   6   6   0      205.91      180.78      9.90 o
   7   6   0      123.42      105.59      4.45 o
   8   6   0       83.87       79.29      4.29 o
   9   6   0       68.68       66.86      4.08 o
  10   6   0        6.77        5.21      2.16 o
  11   6   0       18.53       18.40      4.04 o
  12   6   0       19.45       23.02      3.87 o
  13   6   0        0.24        3.50      4.33 o
  14   6   0        1.03        0.44      4.94 o
  15   6   0        0.04        8.83      5.85 o
   1   7   0      261.56      272.96      7.75 o
   2   7   0       44.64       37.77      2.21 o
   3   7   0        0.05       -0.50      0.99 o
   4   7   0      205.78      193.94      8.41 o
   5   7   0       17.28       16.99      1.82 o
   6   7   0        1.58        0.29      2.33 o
   7   7   0     1126.24     1134.41     37.57 o
   8   7   0        4.47        3.20      2.30 o
   9   7   0       34.82       32.51      2.96 o
  10   7   0        4.37        7.23      2.94 o
  11   7   0        1.21       -0.76      2.83 o
  12   7   0       65.87       60.45     10.49 o
  13   7   0        0.38        4.37      4.94 o
  14   7   0        1.69        1.31      5.56 o
  15   7   0        0.16       -2.62      7.87 o
   0   8   0      174.50      147.24      6.42 o
   1   8   0       88.08       78.19      2.92 o
   2   8   0        4.76        3.71      1.27 o
   3   8   0        8.16        5.29      1.28 o
   4   8   0        0.84        0.87      1.33 o
   5   8   0      216.22      204.61      8.21 o
   6   8   0      512.56      520.86     18.70 o
   7   8   0      205.22      205.23      8.66 o
   8   8   0        1.30        0.25      2.09 o
   9   8   0        8.54        7.71      2.65 o
  10   8   0        8.46        9.98      3.34 o
  11   8   0       13.19       10.49      5.24 o
  12   8   0        3.38       10.38      5.23 o
  13   8   0       15.47       17.48      6.18 o
  14   8   0        0.70      -10.49      7.87 o
   1   9   0       24.80       17.12      1.79 o
   2   9   0        2.32        0.73      1.38 o
   3   9   0       82.49       71.23      3.66 o
   4   9   0       15.94       15.67      2.11 o
   5   9   0      517.99      526.19     18.60 o
   6   9   0      751.58      820.39     31.34 o
   7   9   0        6.83        6.87      2.37 o
   8   9   0       60.63       68.15      4.92 o
   9   9   0       13.05        9.79      2.93 o
  10   9   0        2.94        1.75      3.17 o
  11   9   0        4.22        6.42      3.68 o
  12   9   0        1.81       -4.46      3.60 o
  13   9   0        1.05       -0.87      7.87 o
   0  10   0      218.86      186.85     12.66 o
   1  10   0      518.25      486.37     17.09 o
   2  10   0        0.84       -0.39      1.96 o
   3  10   0       41.78       37.98      2.77 o
   4  10   0       38.30       38.18      2.96 o
   5  10   0        7.26       12.49      2.10 o
   6  10   0      161.22      156.76      8.07 o
   7  10   0       15.90       16.44      3.01 o
   8  10   0        2.94        0.98      2.66 o
   9  10   0       14.10       10.78      3.53 o
  10  10   0        5.34        8.70      3.84 o
  11  10   0       10.31        7.56      5.01 o
  12  10   0       17.32       23.14      6.47 o
   1  11   0        5.86        4.05      2.37 o
   2  11   0        6.18        7.53      2.49 o
   3  11   0       65.90       67.20      5.32 o
   4  11   0       15.44       13.42      2.64 o
   5  11   0        4.81        5.99      2.35 o
   6  11   0       33.35       33.48      5.56 o
   7  11   0        7.99        7.97      3.07 o
   8  11   0        0.01        0.27      4.60 o
   9  11   0        0.01       -1.27      3.17 o
  10  11   0        2.29        4.81      3.84 o
  11  11   0        3.91       12.65      5.23 o
   0  12   0       10.42        7.43      3.93 o
   1  12   0        6.11        3.79      2.49 o
   2  12   0       14.76       14.92      2.97 o
   3  12   0        6.19       12.20      3.01 o
   4  12   0        2.90        2.78      3.03 o
   5  12   0        4.42        2.58      3.34 o
   6  12   0        4.57        4.17      3.98 o
   7  12   0        2.46        3.90      3.98 o
   8  12   0        1.27        3.50      5.24 o
   9  12   0        0.83        5.24      6.12 o
   1  13   0        5.22        0.69      2.76 o
   2  13   0        1.11        1.59      2.94 o
   3  13   0       20.17       19.23      4.04 o
   4  13   0        0.62       -2.18      3.71 o
   5  13   0       19.52       24.47      7.87 o
   6  13   0        6.88       17.48      6.99 o
   7  13   0       17.71       18.35      6.99 o
   0  14   0        4.28        6.99      6.12 o
   1  14   0       26.50       21.47      5.68 o
   2  14   0        8.63       10.49      4.33 o
   3  14   0        3.70        6.99      4.33 o
 -17   1   1        5.67        7.77     10.05 o
 -16   1   1        1.07        2.21      4.60 o
 -15   1   1        7.63        4.72      4.60 o
 -14   1   1        0.33       -2.18      3.71 o
 -13   1   1        4.88        4.37      5.68 o
 -12   1   1      407.88      363.71     22.25 o
 -11   1   1      243.67      225.94     14.83 o
 -10   1   1        3.57        0.61      2.31 o
  -9   1   1       37.90       34.37      3.53 o
  -8   1   1        9.93        6.12      1.56 o
  -7   1   1      106.74      110.50      3.96 o
  -6   1   1     2282.24     2178.86     65.01 o
  -5   1   1      732.17      673.26     17.67 o
  -4   1   1     3183.43     2877.37     69.41 o
  -3   1   1        1.60        0.58      0.58 o
  -2   1   1      123.08      141.97      3.82 o
  -1   1   1       55.91       50.31      1.61 o
   0   1   1      210.96      212.72      4.56 o
   1   1   1        3.55        3.25      0.55 o
   2   1   1      889.93      916.15     20.91 o
   3   1   1      502.01      520.08     11.92 o
   4   1   1      151.38      139.40      3.49 o
   5   1   1      526.09      516.94     12.15 o
   6   1   1      432.48      436.43     10.46 o
   7   1   1     1246.44     1302.57     31.47 o
   8   1   1      343.71      344.21     10.28 o
   9   1   1        2.30        0.61      1.53 o
  10   1   1        0.36        1.50      2.52 o
  11   1   1        4.28        2.59      2.53 o
  12   1   1        6.32        0.00      3.71 o
  13   1   1      192.55      195.67     14.51 o
  14   1   1       73.30       81.05     10.49 o
  15   1   1        6.76       11.26      5.23 o
  16   1   1        0.00        0.00      4.94 o
  17   1   1        1.24        0.44      5.56 o
 -17   2   1        0.38       -5.57      9.61 o
 -16   2   1        2.21        7.30      5.68 o
 -15   2   1        1.23        4.37      4.33 o
 -14   2   1        4.44        5.24      4.33 o
 -13   2   1       15.31       15.09      4.60 o
 -12   2   1       76.21       89.63      6.72 o
 -11   2   1       35.52       36.36      3.81 o
 -10   2   1      137.30      133.38      8.04 o
  -9   2   1        3.44        1.46      2.02 o
  -8   2   1       22.95       22.07      2.16 o
  -7   2   1       65.86       63.09      2.91 o
  -6   2   1       59.68       65.01      2.68 o
  -5   2   1     2169.12     2140.06     54.95 o
  -4   2   1     1059.71      949.31     26.21 o
  -3   2   1      574.81      561.96     13.81 o
  -2   2   1      188.86      177.69      4.19 o
  -1   2   1     1306.86     1329.02     27.59 o
   0   2   1     3716.07     3693.46     84.19 o
   1   2   1     7535.10     7177.16    198.27 o
   2   2   1     2732.46     2781.44     63.31 o
   3   2   1      754.86      770.12     19.09 o
   4   2   1       41.34       38.50      1.46 o
   5   2   1      214.70      212.17      5.94 o
   6   2   1      604.55      617.36     17.40 o
   7   2   1     1525.06     1580.09     43.47 o
   8   2   1       14.90       15.54      1.30 o
   9   2   1      108.46      130.84      7.16 o
  10   2   1       14.80       14.56      2.20 o
  11   2   1        5.61        6.17      3.72 o
  12   2   1        8.02        5.78      2.63 o
  13   2   1        1.92        6.55      4.33 o
  14   2   1       52.37       48.06      6.80 o
  15   2   1        6.28        8.74      4.94 o
  16   2   1        1.40        1.54      5.23 o
 -16   3   1       15.43       23.60      6.18 o
 -15   3   1        0.11       -1.48      3.98 o
 -14   3   1        0.08        2.80      3.17 o
 -13   3   1        5.98        1.97      3.17 o
 -12   3   1       65.74       65.93      5.86 o
 -11   3   1        0.58       -2.40      2.40 o
 -10   3   1        0.00       -3.74      2.08 o
  -9   3   1        4.96        3.40      1.93 o
  -8   3   1        4.55        5.12      2.02 o
  -7   3   1      671.14      646.88     21.79 o
  -6   3   1       65.75       53.52      2.21 o
  -5   3   1     5546.98     5521.10    139.93 o
  -4   3   1       69.28       65.26      2.30 o
  -3   3   1       22.83       16.22      0.91 o
  -2   3   1       39.12       47.45      1.56 o
  -1   3   1        1.05        0.33      0.57 o
   0   3   1     2761.07     2785.66     70.97 o
   1   3   1        1.45        1.75      0.57 o
   2   3   1      933.41      922.64     25.87 o
   3   3   1       25.03       23.89      1.24 o
   4   3   1       38.40       34.42      1.40 o
   5   3   1       18.04       19.83      1.21 o
   6   3   1      662.77      716.99     27.91 o
   7   3   1      885.99      928.37     25.98 o
   8   3   1       70.69       81.82      3.68 o
   9   3   1      241.91      246.49      9.61 o
  10   3   1       21.91       24.94      2.64 o
  11   3   1        5.07        4.33      2.27 o
  12   3   1        6.23        2.08      3.98 o
  13   3   1       14.80       14.04      5.68 o
  14   3   1       11.25        8.30      4.94 o
  15   3   1        4.73       -0.87      4.94 o
  16   3   1        0.30       -1.75      4.94 o
 -16   4   1        0.01       -3.93      4.94 o
 -15   4   1        4.76        4.47      3.79 o
 -14   4   1        0.39        3.60      3.46 o
 -13   4   1        0.13       -1.22      2.94 o
 -12   4   1        1.35        4.73      2.37 o
 -11   4   1        0.08       -0.87      1.64 o
 -10   4   1        0.90       -1.80      1.38 o
  -9   4   1      157.53      158.30      6.84 o
  -8   4   1        6.83        8.45      1.69 o
  -7   4   1      238.74      235.17      8.01 o
  -6   4   1      131.20      144.78      4.84 o
  -5   4   1      848.53      868.49     22.62 o
  -4   4   1       80.24       69.09      2.44 o
  -3   4   1       11.34       14.89      1.09 o
  -2   4   1      227.65      218.27      5.72 o
  -1   4   1     1289.50     1402.99     41.12 o
   0   4   1       79.95       81.78      2.82 o
   1   4   1      127.39      144.96      3.75 o
   2   4   1     1181.10     1204.71     30.93 o
   3   4   1      367.22      394.46     12.50 o
   4   4   1      152.10      154.31      4.59 o
   5   4   1        0.31       -1.09      0.74 o
   6   4   1        0.92       -1.55      1.02 o
   7   4   1     1041.51     1188.28     39.29 o
   8   4   1       11.38       12.49      2.02 o
   9   4   1        8.42       11.01      2.02 o
  10   4   1        7.52        4.49      2.09 o
  11   4   1       46.10       51.78      7.25 o
  12   4   1        0.37        3.41      2.57 o
  13   4   1        3.27        5.96      2.81 o
  14   4   1        0.02        0.44      4.33 o
  15   4   1        1.62        8.74      4.94 o
  16   4   1        0.26        5.68      5.56 o
 -16   5   1        0.10        1.75      7.87 o
 -15   5   1        0.16        2.62      6.99 o
 -14   5   1       10.09       13.27      4.83 o
 -13   5   1        3.94        8.45      3.53 o
 -12   5   1        7.78        3.17      2.51 o
 -11   5   1      142.45      143.44      7.60 o
 -10   5   1        0.76        0.67      1.64 o
  -9   5   1       25.55       26.39      2.21 o
  -8   5   1      109.35      113.45      7.10 o
  -7   5   1      109.55      105.05      3.86 o
  -6   5   1       14.09       11.16      1.78 o
  -5   5   1       63.33       70.52      3.49 o
  -4   5   1      215.53      217.04      5.98 o
  -3   5   1       42.25       45.31      1.80 o
  -2   5   1       54.24       57.47      2.09 o
  -1   5   1       32.37       27.29      1.64 o
   0   5   1      770.94      886.65     20.61 o
   1   5   1        1.84        0.22      0.61 o
   2   5   1     1241.19     1296.99     31.58 o
   3   5   1      313.43      307.60      7.20 o
   4   5   1       84.01       87.98      3.76 o
   5   5   1        9.35        8.20      1.00 o
   6   5   1      149.87      141.74      4.85 o
   7   5   1       21.11       21.06      1.88 o
   8   5   1       21.34       14.73      2.24 o
   9   5   1       56.35       60.90      3.90 o
  10   5   1       45.76       46.81      3.59 o
  11   5   1       30.47       36.60      3.81 o
  12   5   1        8.14        4.01      2.65 o
  13   5   1       77.23       93.21      7.53 o
  14   5   1        1.08       -3.00      3.68 o
  15   5   1        0.01       -4.81      4.33 o
  16   5   1        1.90        0.87      7.87 o
 -15   6   1        0.50       -6.99      6.12 o
 -14   6   1        0.01       -2.46      4.83 o
 -13   6   1        0.39        3.15      4.60 o
 -12   6   1        0.53        1.26      2.94 o
 -11   6   1        7.88        8.36      3.04 o
 -10   6   1      100.36      103.33      4.71 o
  -9   6   1        0.40        1.15      1.42 o
  -8   6   1        0.00       -0.96      1.37 o
  -7   6   1        1.91       -0.67      1.19 o
  -6   6   1      142.69      147.26      6.07 o
  -5   6   1        3.43        2.75      1.17 o
  -4   6   1        1.18        0.27      0.91 o
  -3   6   1      215.69      220.57      6.44 o
  -2   6   1        1.62        1.45      0.94 o
  -1   6   1       36.87       30.51      1.58 o
   0   6   1     1582.58     1632.45     39.83 o
   1   6   1     1855.21     2028.92     46.75 o
   2   6   1      803.84      765.33     17.99 o
   3   6   1      142.05      128.96      3.79 o
   4   6   1       11.88       10.54      1.00 o
   5   6   1       13.19       12.43      1.10 o
   6   6   1       62.07       56.57      2.86 o
   7   6   1        5.64        4.89      1.77 o
   8   6   1      221.09      234.03      9.80 o
   9   6   1       27.71       30.36      2.85 o
  10   6   1       17.53       14.80      3.91 o
  11   6   1        0.01       -1.08      2.49 o
  12   6   1       41.51       45.36      5.30 o
  13   6   1        0.20        2.62      3.53 o
  14   6   1        1.79       10.18      5.24 o
  15   6   1        0.10       11.36      7.87 o
 -14   7   1        0.88       -1.75      6.99 o
 -13   7   1        0.53        2.45      4.60 o
 -12   7   1       15.64       14.65      5.23 o
 -11   7   1        9.55        6.69      4.19 o
 -10   7   1        1.28        2.29      3.41 o
  -9   7   1        2.07        3.13      1.83 o
  -8   7   1      138.79      156.79      6.80 o
  -7   7   1       38.21       33.52      2.74 o
  -6   7   1      724.68      766.93     23.71 o
  -5   7   1      439.45      447.97     13.15 o
  -4   7   1     1189.24     1160.73     30.34 o
  -3   7   1      285.95      293.75      8.37 o
  -2   7   1       79.42       84.42      3.24 o
  -1   7   1      155.34      142.75      4.85 o
   0   7   1        5.07        5.02      0.97 o
   1   7   1       16.73       15.96      1.05 o
   2   7   1        0.84        1.90      0.81 o
   3   7   1       34.51       37.60      1.62 o
   4   7   1      246.52      249.87      7.28 o
   5   7   1       23.70       21.44      1.53 o
   6   7   1      390.29      377.06     13.50 o
   7   7   1      502.25      510.14     18.04 o
   8   7   1      100.21      109.67      5.35 o
   9   7   1        2.66        0.67      1.91 o
  10   7   1       29.39       33.43      3.55 o
  11   7   1        2.53        3.60      3.07 o
  12   7   1       18.41       21.04      5.56 o
  13   7   1        0.87        8.33      5.23 o
  14   7   1        1.82        0.00      6.99 o
 -14   8   1       10.76       11.36      8.74 o
 -13   8   1       19.04       45.98      7.42 o
 -12   8   1        1.86       -0.44      4.33 o
 -11   8   1       95.76      107.40     10.18 o
 -10   8   1        0.00       -0.33      2.83 o
  -9   8   1       55.30       71.07      5.01 o
  -8   8   1        9.79        7.86      2.15 o
  -7   8   1        0.33       -3.08      1.54 o
  -6   8   1      301.56      320.55     10.96 o
  -5   8   1      119.67      119.79      4.59 o
  -4   8   1      335.86      350.97     10.11 o
  -3   8   1      147.35      138.66      4.99 o
  -2   8   1       59.22       56.74      2.95 o
  -1   8   1        0.89        1.26      1.09 o
   0   8   1       94.67      101.52      3.59 o
   1   8   1       80.20       82.47      2.57 o
   2   8   1      103.79      110.38      3.59 o
   3   8   1        3.02        2.21      1.17 o
   4   8   1       11.63        9.92      1.64 o
   5   8   1      199.46      193.27      6.99 o
   6   8   1      387.60      411.38     13.48 o
   7   8   1       19.30       20.15      5.60 o
   8   8   1      286.82      306.77     12.03 o
   9   8   1       16.29       17.91      3.53 o
  10   8   1        0.90        0.87      2.83 o
  11   8   1       13.99       19.02      5.23 o
  12   8   1        1.52        4.89      4.60 o
  13   8   1       33.38       42.82     10.49 o
  14   8   1        3.53        6.12      7.87 o
 -13   9   1        4.81        3.19      5.23 o
 -12   9   1       23.05       41.55      7.09 o
 -11   9   1        3.35        8.92      3.97 o
 -10   9   1        1.94        2.12      3.34 o
  -9   9   1        0.01       -0.25      2.49 o
  -8   9   1        8.27        8.52      2.62 o
  -7   9   1       15.00       22.13      3.26 o
  -6   9   1       21.33       21.60      2.30 o
  -5   9   1      520.42      546.53     17.45 o
  -4   9   1        7.80        7.00      1.67 o
  -3   9   1      175.66      175.54      6.77 o
  -2   9   1       24.17       17.76      1.96 o
  -1   9   1       23.39       21.66      1.78 o
   0   9   1       15.36       15.23      1.48 o
   1   9   1        0.21       -1.64      0.89 o
   2   9   1        8.63        7.72      1.42 o
   3   9   1       21.79       19.82      1.83 o
   4   9   1       78.54       76.33      3.91 o
   5   9   1        4.52        0.55      1.54 o
   6   9   1      121.12      120.13      5.93 o
   7   9   1      183.48      213.28      8.98 o
   8   9   1        0.31       -4.37      2.18 o
   9   9   1        0.66        1.37      2.97 o
  10   9   1        0.56       -0.87      3.03 o
  11   9   1        0.99        3.50      3.53 o
  12   9   1        3.41        8.74      6.99 o
  13   9   1        0.27        2.62      7.87 o
 -12  10   1       15.73       19.04      5.85 o
 -11  10   1        0.02        4.31      4.60 o
 -10  10   1        2.63        2.42      3.46 o
  -9  10   1       15.08       21.49      5.27 o
  -8  10   1        0.07        0.27      2.83 o
  -7  10   1       34.50       30.90      3.78 o
  -6  10   1       72.80       74.56      5.12 o
  -5  10   1       21.83       20.97      2.64 o
  -4  10   1        0.05        0.93      1.46 o
  -3  10   1       23.93       25.22      2.30 o
  -2  10   1        4.21        0.66      1.34 o
  -1  10   1        0.41       -2.66      1.55 o
   0  10   1      138.89      118.78      5.54 o
   1  10   1       32.13       34.21      3.45 o
   2  10   1      191.49      171.79      8.41 o
   3  10   1        8.94        8.89      2.61 o
   4  10   1        1.64        0.35      1.57 o
   5  10   1       21.60       26.06      3.86 o
   6  10   1        3.24       -1.00      1.82 o
   7  10   1       57.97       56.32      4.43 o
   8  10   1       22.85       21.85      3.84 o
   9  10   1       25.53       23.54      3.97 o
  10  10   1        0.57        2.91      3.53 o
  11  10   1        6.44        8.86      4.60 o
  12  10   1        0.12        0.00      4.94 o
 -10  11   1        0.00       -4.30      3.98 o
  -9  11   1        0.22       -3.54      3.17 o
  -8  11   1        6.43        6.28      3.28 o
  -7  11   1        6.08        5.77      3.17 o
  -6  11   1        7.64       12.27      3.17 o
  -5  11   1        0.05        1.47      2.09 o
  -4  11   1        4.96        5.57      2.16 o
  -3  11   1        5.56        2.91      2.16 o
  -2  11   1       28.67       32.26      3.10 o
  -1  11   1        2.16       -4.37      2.19 o
   0  11   1      223.91      225.46     10.70 o
   1  11   1       11.60        1.75      2.49 o
   2  11   1       68.40       74.21      5.34 o
   3  11   1        2.40        4.01      2.16 o
   4  11   1       22.43       21.80      2.87 o
   5  11   1        1.93       -2.78      2.66 o
   6  11   1       17.17       26.95      4.29 o
   7  11   1        4.00        2.68      2.83 o
   8  11   1        2.17        1.75      3.17 o
   9  11   1        0.19        1.27      3.17 o
  10  11   1        6.03        6.99      4.33 o
  -9  12   1       18.89       21.30      7.87 o
  -8  12   1        0.01       -5.24      5.24 o
  -7  12   1       36.84       34.08      7.87 o
  -6  12   1        0.12       -1.59      7.43 o
  -5  12   1        1.56        1.46      3.43 o
  -4  12   1       91.00       97.95      6.45 o
  -3  12   1        0.10       -3.50      2.37 o
  -2  12   1       23.15       25.53      3.10 o
  -1  12   1       47.85       53.03      4.37 o
   0  12   1       22.15       15.84      3.15 o
   1  12   1      171.74      151.50      8.19 o
   2  12   1        2.06       -0.96      2.65 o
   3  12   1       60.45       64.56      5.01 o
   4  12   1       35.32       34.85      3.90 o
   5  12   1        6.45       14.10      5.24 o
   6  12   1       48.23       45.84      6.47 o
   7  12   1        1.93        1.28      3.98 o
   8  12   1        2.37        5.65      6.99 o
   9  12   1       27.64       18.35      7.87 o
  -7  13   1       10.85        9.61      6.99 o
  -6  13   1        9.32       10.49      6.99 o
  -5  13   1        0.01       -2.62      5.24 o
  -4  13   1        0.56       -1.75      4.37 o
  -3  13   1       20.28       21.38      5.23 o
  -2  13   1        3.01        4.81      7.87 o
  -1  13   1       17.29       20.82      4.57 o
   0  13   1        0.06        1.34      2.94 o
   1  13   1        1.78        0.66      2.83 o
   2  13   1        0.09        2.93      2.94 o
   3  13   1        5.01        5.20      3.34 o
   4  13   1        0.30        0.04      3.17 o
   5  13   1        4.97        7.11      4.60 o
   6  13   1        1.11       -1.75      5.24 o
  -3  14   1       61.29       61.14      7.71 o
  -2  14   1        3.77        6.12      4.33 o
  -1  14   1       10.78       15.21      4.60 o
   0  14   1        7.19        4.81      4.33 o
   1  14   1        7.17        9.18      4.33 o
   2  14   1       12.48       18.35      4.94 o
   3  14   1       19.22       30.95      5.85 o
 -16   0   2        0.73        4.37      6.99 o
 -15   0   2        0.83        0.00      5.24 o
 -14   0   2        0.63        3.50      5.24 o
 -13   0   2       15.74        8.74      5.24 o
 -12   0   2      193.16      187.89     18.35 o
 -11   0   2      165.06      152.93     15.73 o
 -10   0   2      451.10      422.09     34.96 o
  -9   0   2      255.01      208.76     13.27 o
  -8   0   2        5.41        6.24      2.15 o
  -7   0   2        6.62        6.82      1.80 o
  -6   0   2      297.07      272.30     10.91 o
  -5   0   2      238.62      220.73      9.21 o
  -4   0   2       95.48       97.37      4.47 o
  -3   0   2      644.98      615.05     23.16 o
  -2   0   2     1216.27     1271.07     52.98 o
  -1   0   2      392.94      396.16     17.32 o
   0   0   2      400.47      395.39     15.07 o
   1   0   2     8068.62     8548.57    278.26 o
   2   0   2    74891.21    79596.27   2309.44 o
   3   0   2      228.94      238.15      8.10 o
   4   0   2     1290.84     1266.58     36.90 o
   5   0   2       47.89       43.25      2.23 o
   6   0   2       19.94       20.48      1.52 o
   7   0   2       29.30       23.11      1.73 o
   8   0   2      268.49      289.51     14.70 o
   9   0   2        1.87        1.49      1.89 o
  10   0   2        2.10       -4.92      3.93 o
  11   0   2        3.79        3.67      5.24 o
  12   0   2        1.96        0.87      5.24 o
  13   0   2      263.85      281.39     27.09 o
  14   0   2       23.01       15.73      7.87 o
  15   0   2        0.10      -12.23      6.12 o
  16   0   2        8.45        8.74      7.87 o
 -16   1   2        3.97        2.18      4.83 o
 -15   1   2        0.36       -1.31      3.71 o
 -14   1   2       11.16       16.17      4.33 o
 -13   1   2        0.78       -1.17      2.73 o
 -12   1   2       14.74       16.34      3.98 o
 -11   1   2       26.68       25.39      3.97 o
 -10   1   2      772.43      765.97     34.30 o
  -9   1   2      206.27      185.02      9.91 o
  -8   1   2        3.77        3.55      1.45 o
  -7   1   2       14.06       19.62      2.12 o
  -6   1   2        6.63        6.25      1.21 o
  -5   1   2      336.96      300.02      9.51 o
  -4   1   2      896.97      956.00     26.74 o
  -3   1   2       74.02       71.04      2.29 o
  -2   1   2      125.74      109.10      2.98 o
  -1   1   2      237.22      226.65      5.11 o
   0   1   2     3612.91     3757.77     90.51 o
   1   1   2     6299.63     6806.10    201.13 o
   2   1   2     9513.48    10313.65    260.31 o
   3   1   2      708.22      712.95     17.30 o
   4   1   2       13.91       14.94      0.80 o
   5   1   2      495.87      491.80     12.16 o
   6   1   2      295.33      290.39      7.50 o
   7   1   2       26.29       20.32      1.34 o
   8   1   2      244.15      248.97      9.13 o
   9   1   2       44.89       48.89      3.41 o
  10   1   2       52.69       56.80      6.80 o
  11   1   2        0.10       -2.69      2.42 o
  12   1   2       44.30       46.32      6.18 o
  13   1   2       14.96       17.32      5.23 o
  14   1   2       75.56       92.64      9.89 o
  15   1   2        0.46        4.78     10.05 o
  16   1   2       13.42       11.80      6.18 o
 -16   2   2        9.62        8.74      5.56 o
 -15   2   2        2.73        2.62      4.33 o
 -14   2   2        0.28        5.24      3.71 o
 -13   2   2        5.81        8.81      3.17 o
 -12   2   2       72.26       75.49      6.92 o
 -11   2   2      319.21      315.89     16.13 o
 -10   2   2       73.36       68.15      5.32 o
  -9   2   2       79.72       70.66      5.20 o
  -8   2   2        0.25        0.30      1.66 o
  -7   2   2      191.38      171.71      7.64 o
  -6   2   2       23.74       27.92      1.66 o
  -5   2   2     1745.77     1791.44     46.15 o
  -4   2   2      832.91      853.75     22.30 o
  -3   2   2      144.16      140.82      4.11 o
  -2   2   2     1050.72     1070.14     23.51 o
  -1   2   2      205.12      193.92      4.54 o
   0   2   2      293.09      331.43      7.54 o
   1   2   2     3340.29     3413.33     82.58 o
   2   2   2       16.15       17.78      1.04 o
   3   2   2     3316.13     3474.60     88.70 o
   4   2   2      163.61      172.36      5.14 o
   5   2   2       43.24       44.11      1.94 o
   6   2   2      143.62      139.90      4.06 o
   7   2   2       82.55       82.62      3.07 o
   8   2   2      558.93      608.36     17.30 o
   9   2   2       75.04       90.10      6.48 o
  10   2   2        0.00       -1.85      1.99 o
  11   2   2       20.89       25.21      6.12 o
  12   2   2        0.27        1.68      6.55 o
  13   2   2        0.48        1.31      4.33 o
  14   2   2      106.15      101.12     10.18 o
  15   2   2        0.45       -2.68      4.60 o
  16   2   2        0.68       -6.12      5.24 o
 -16   3   2        1.18       -1.69      4.60 o
 -15   3   2        1.19        2.18      4.33 o
 -14   3   2        0.16       -2.61      3.92 o
 -13   3   2        1.06        1.46      3.78 o
 -12   3   2        2.85        1.23      3.21 o
 -11   3   2      114.23      100.58      7.19 o
 -10   3   2       27.31       32.84      3.68 o
  -9   3   2       13.48       11.05      2.12 o
  -8   3   2       39.07       33.60      4.16 o
  -7   3   2      269.87      251.12      9.21 o
  -6   3   2       61.80       65.93      3.27 o
  -5   3   2      236.32      200.50      5.55 o
  -4   3   2      504.07      506.79     13.54 o
  -3   3   2     1498.89     1541.10     37.35 o
  -2   3   2      161.52      180.04      5.89 o
  -1   3   2        2.79        4.30      0.55 o
   0   3   2      844.43      840.79     18.66 o
   1   3   2      218.50      207.09      5.47 o
   2   3   2        3.09        2.52      0.76 o
   3   3   2       13.54       14.76      1.08 o
   4   3   2      297.28      274.15      8.06 o
   5   3   2       25.15       25.99      1.45 o
   6   3   2       34.21       34.34      1.72 o
   7   3   2        5.24        3.53      1.01 o
   8   3   2        7.71        6.01      1.38 o
   9   3   2        1.37        0.72      1.52 o
  10   3   2        4.19        4.83      2.27 o
  11   3   2        4.35        9.45      3.46 o
  12   3   2       10.94       10.20      4.60 o
  13   3   2        0.49       -3.76      3.98 o
  14   3   2       27.71       20.71      5.56 o
  15   3   2       43.60       50.34      8.03 o
  16   3   2        1.30       -2.21      5.23 o
 -16   4   2        1.44        3.50      6.99 o
 -15   4   2        2.13        3.50      4.33 o
 -14   4   2        2.71        5.62      3.68 o
 -13   4   2        6.77        7.40      3.46 o
 -12   4   2       16.87       18.58      5.00 o
 -11   4   2       17.27       15.32      3.41 o
 -10   4   2       40.18       43.21      3.16 o
  -9   4   2       11.00       16.81      2.12 o
  -8   4   2      194.00      188.95     10.94 o
  -7   4   2        6.01        3.16      1.24 o
  -6   4   2       63.27       66.35      2.85 o
  -5   4   2      240.00      241.93      7.40 o
  -4   4   2       43.16       40.44      1.68 o
  -3   4   2       67.24       70.81      2.36 o
  -2   4   2      551.58      599.15     14.14 o
  -1   4   2        7.12        6.14      0.69 o
   0   4   2       30.67       30.12      1.40 o
   1   4   2      574.11      604.84     15.42 o
   2   4   2      234.30      239.84      6.54 o
   3   4   2      390.74      393.47     12.25 o
   4   4   2        2.73        2.00      0.99 o
   5   4   2       56.09       57.31      2.44 o
   6   4   2       14.38       17.43      1.36 o
   7   4   2        5.97        5.35      1.20 o
   8   4   2        1.66        3.01      1.47 o
   9   4   2      174.00      198.63      9.38 o
  10   4   2        3.98        4.27      2.65 o
  11   4   2        1.31        0.24      2.65 o
  12   4   2       15.59       17.30      5.11 o
  13   4   2        6.67        5.16      3.60 o
  14   4   2        0.00       -4.81      4.33 o
  15   4   2        9.48        4.63      5.23 o
  16   4   2        0.00        3.75      5.23 o
 -15   5   2        0.13        0.87      6.99 o
 -14   5   2       17.59       27.47      6.47 o
 -13   5   2        2.24        2.46      3.28 o
 -12   5   2       25.02       31.91      4.04 o
 -11   5   2       67.60       63.74      4.32 o
 -10   5   2       10.05       12.31      2.28 o
  -9   5   2       37.24       35.53      2.91 o
  -8   5   2        4.56        1.13      1.55 o
  -7   5   2       21.37       23.59      1.82 o
  -6   5   2        6.71        4.93      1.19 o
  -5   5   2      421.88      431.19     13.54 o
  -4   5   2        0.00       -0.68      1.16 o
  -3   5   2      137.33      137.86      4.66 o
  -2   5   2      387.13      405.07     10.96 o
  -1   5   2       56.32       58.68      2.44 o
   0   5   2      167.59      196.62      5.71 o
   1   5   2      328.14      347.20     10.43 o
   2   5   2      239.31      248.90      7.87 o
   3   5   2       16.73       11.46      1.22 o
   4   5   2       34.06       34.84      2.25 o
   5   5   2       10.57       15.95      2.28 o
   6   5   2      179.83      167.77      7.88 o
   7   5   2       32.96       30.09      2.06 o
   8   5   2        0.19       -1.16      1.36 o
   9   5   2       15.93       14.22      2.47 o
  10   5   2        0.01       -1.09      2.18 o
  11   5   2       19.72       19.61      3.15 o
  12   5   2        0.07        1.26      2.65 o
  13   5   2        0.94        4.90      3.68 o
  14   5   2        0.33        7.09      5.68 o
  15   5   2        9.63        6.35      5.85 o
 -15   6   2        0.17        1.75      7.87 o
 -14   6   2        1.84        8.74      7.87 o
 -13   6   2        0.38       -1.75      4.33 o
 -12   6   2        0.15        1.19      3.16 o
 -11   6   2        3.33        2.52      2.94 o
 -10   6   2      103.77      103.17      5.40 o
  -9   6   2        1.87        2.07      1.64 o
  -8   6   2        3.09        2.33      1.58 o
  -7   6   2       34.94       28.87      2.37 o
  -6   6   2      132.17      135.14      5.85 o
  -5   6   2       13.14       12.58      1.85 o
  -4   6   2      379.34      365.46     11.76 o
  -3   6   2      261.31      278.72      8.48 o
  -2   6   2        4.58        3.66      1.07 o
  -1   6   2      126.73      120.89      4.62 o
   0   6   2        0.48       -0.09      0.76 o
   1   6   2        2.58        3.82      0.84 o
   2   6   2      525.20      559.58     14.20 o
   3   6   2      144.94      141.01      5.22 o
   4   6   2       21.97       24.90      1.73 o
   5   6   2       62.25       63.01      2.56 o
   6   6   2        0.00       -1.10      0.93 o
   7   6   2      101.63      107.85      5.12 o
   8   6   2       31.51       34.37      2.80 o
   9   6   2      270.76      296.44     14.81 o
  10   6   2        2.65       -1.17      2.27 o
  11   6   2       13.28       12.49      2.91 o
  12   6   2        1.49       -0.58      3.03 o
  13   6   2       11.54       17.48      5.56 o
  14   6   2        1.37        3.50      7.87 o
  15   6   2        1.14        0.87      7.87 o
 -14   7   2        1.33       -0.87      6.99 o
 -13   7   2        0.58       -0.87      6.12 o
 -12   7   2        0.93        1.37      4.19 o
 -11   7   2        5.16        3.76      3.15 o
 -10   7   2      100.47       99.57      7.32 o
  -9   7   2        0.44       -0.26      2.66 o
  -8   7   2        3.01        2.19      1.89 o
  -7   7   2      173.38      177.02      6.86 o
  -6   7   2      146.68      154.59      6.02 o
  -5   7   2      805.73      813.14     25.02 o
  -4   7   2        3.15       -0.27      1.24 o
  -3   7   2      130.35      129.10      4.32 o
  -2   7   2      195.63      189.13      5.82 o
  -1   7   2       43.56       41.33      2.36 o
   0   7   2        4.27        3.15      1.05 o
   1   7   2      583.54      653.01     15.58 o
   2   7   2       48.10       48.81      2.06 o
   3   7   2        1.73        0.72      0.86 o
   4   7   2      127.36      122.80      4.68 o
   5   7   2       30.81       28.78      1.78 o
   6   7   2       81.37       78.61      3.48 o
   7   7   2       19.09       21.06      2.37 o
   8   7   2       19.09       17.33      2.48 o
   9   7   2      478.43      518.94     34.43 o
  10   7   2        1.78        1.43      2.37 o
  11   7   2        0.76        1.68      2.44 o
  12   7   2       11.18       12.23      6.99 o
  13   7   2        1.68       -6.12      6.12 o
  14   7   2       22.82       27.09      9.61 o
 -13   8   2        0.00        0.00      6.99 o
 -12   8   2        4.69        8.30      4.94 o
 -11   8   2       21.90       32.15      7.87 o
 -10   8   2        0.96        3.59      2.71 o
  -9   8   2       16.08       15.90      2.97 o
  -8   8   2       13.61       12.08      2.62 o
  -7   8   2        0.08       -1.59      1.68 o
  -6   8   2        0.53       -1.07      1.77 o
  -5   8   2      858.65      891.86     27.45 o
  -4   8   2      139.88      138.65      5.12 o
  -3   8   2      229.08      233.99      7.58 o
  -2   8   2       28.65       27.23      1.79 o
  -1   8   2        5.95        3.73      1.36 o
   0   8   2       10.81        9.03      1.36 o
   1   8   2       41.50       39.46      2.32 o
   2   8   2      115.28      104.16      3.50 o
   3   8   2       96.82      101.43      3.72 o
   4   8   2        0.00       -0.34      1.13 o
   5   8   2        9.27        8.74      1.51 o
   6   8   2       36.21       31.33      2.54 o
   7   8   2       30.49       31.06      2.61 o
   8   8   2      435.62      458.72     16.63 o
   9   8   2        8.54        5.53      3.03 o
  10   8   2        8.62        8.40      4.37 o
  11   8   2        5.52        5.24      6.12 o
  12   8   2        2.27        3.50      6.12 o
  13   8   2        4.21       -3.50      6.99 o
 -13   9   2        6.49       14.95      5.65 o
 -12   9   2        3.85        5.30      4.60 o
 -11   9   2        0.06       -4.42      3.34 o
 -10   9   2        0.31        2.48      3.34 o
  -9   9   2       12.44       12.48      4.09 o
  -8   9   2       12.35       18.89      3.26 o
  -7   9   2       13.72       13.69      3.53 o
  -6   9   2       97.50      108.42      6.12 o
  -5   9   2        6.84        1.40      2.39 o
  -4   9   2     1509.58     1581.55     47.72 o
  -3   9   2      183.72      176.44      6.77 o
  -2   9   2        5.35        3.92      1.48 o
  -1   9   2      144.99      141.69      5.22 o
   0   9   2       19.04       16.79      1.85 o
   1   9   2        5.25        4.44      1.09 o
   2   9   2        6.92        7.05      1.31 o
   3   9   2      139.41      132.04      4.41 o
   4   9   2        0.64       -1.14      1.15 o
   5   9   2       30.03       29.56      2.97 o
   6   9   2       33.02       26.33      2.77 o
   7   9   2      507.02      538.67     24.88 o
   8   9   2      150.13      169.32      8.62 o
   9   9   2       18.51       16.44      3.68 o
  10   9   2       14.81       16.66      4.60 o
  11   9   2        7.25        3.50      6.12 o
  12   9   2        0.18        1.75      6.99 o
 -11  10   2        0.49        3.71      5.24 o
 -10  10   2       29.34       39.13      8.30 o
  -9  10   2       29.49       45.21      5.37 o
  -8  10   2        0.53        1.97      3.17 o
  -7  10   2        8.58       10.21      2.75 o
  -6  10   2        2.57        2.36      2.27 o
  -5  10   2        1.37       -2.54      1.91 o
  -4  10   2       70.25       70.15      5.09 o
  -3  10   2        0.91        3.70      1.85 o
  -2  10   2       21.30       20.52      2.21 o
  -1  10   2        0.09       -2.66      1.50 o
   0  10   2       21.32       18.25      2.37 o
   1  10   2      338.07      331.26     12.48 o
   2  10   2      244.01      245.73     11.14 o
   3  10   2      188.11      190.99      8.36 o
   4  10   2       13.79       16.43      2.15 o
   5  10   2       33.00       35.53      3.13 o
   6  10   2        3.13        3.47      1.80 o
   7  10   2       56.79       64.02      5.37 o
   8  10   2       72.61       76.82      6.21 o
   9  10   2        2.90        3.90      6.12 o
  10  10   2        1.65        0.47      5.24 o
  11  10   2        4.12        0.27      3.98 o
 -10  11   2       10.25       20.70      5.85 o
  -9  11   2        7.24       20.51      5.23 o
  -8  11   2        3.72        5.59      4.60 o
  -7  11   2        1.92        2.07      3.34 o
  -6  11   2        2.97        3.64      2.57 o
  -5  11   2       32.96       34.76      3.39 o
  -4  11   2        9.26       10.22      2.27 o
  -3  11   2       12.44       12.57      2.53 o
  -2  11   2        4.10       -1.42      1.98 o
  -1  11   2      100.32       93.68      6.69 o
   0  11   2        1.36        0.30      2.27 o
   1  11   2        1.08        4.57      2.37 o
   2  11   2        2.19        1.83      3.03 o
   3  11   2       24.14       17.38      2.64 o
   4  11   2       23.44       24.70      3.26 o
   5  11   2       21.86       15.78      3.53 o
   6  11   2       14.62       13.40      3.53 o
   7  11   2        3.45        2.62      3.71 o
   8  11   2       34.12       24.96      5.23 o
   9  11   2        0.50        2.69      3.98 o
  10  11   2        1.02        2.18      4.33 o
  -8  12   2        4.69        6.55      4.33 o
  -7  12   2        3.69        1.48      3.98 o
  -6  12   2        0.57        3.50      4.37 o
  -5  12   2        0.48       -3.65      3.36 o
  -4  12   2        0.47        2.21      2.65 o
  -3  12   2        0.71        1.00      2.49 o
  -2  12   2        8.00       10.75      2.70 o
  -1  12   2        4.36        2.38      2.30 o
   0  12   2       14.62       14.05      2.82 o
   1  12   2        3.68        6.44      2.57 o
   2  12   2        6.09        4.59      2.62 o
   3  12   2        3.30        1.45      3.28 o
   4  12   2        8.30        3.06      3.71 o
   5  12   2        6.05       11.80      4.33 o
   6  12   2        0.66       -5.24      5.24 o
   7  12   2        7.49        2.62      6.12 o
   8  12   2        7.07        4.37      6.12 o
  -6  13   2        4.00        0.00      5.24 o
  -5  13   2       11.00       15.73      5.24 o
  -4  13   2       13.46        6.49      5.68 o
  -3  13   2       31.93       39.80      6.55 o
  -2  13   2        0.00       -2.62      2.83 o
  -1  13   2       15.29       17.51      6.19 o
   0  13   2        0.64        4.14      2.94 o
   1  13   2        0.90        2.75      2.94 o
   2  13   2        0.05       -2.62      2.83 o
   3  13   2       12.53       12.77      3.68 o
   4  13   2        0.35        4.81      4.33 o
   5  13   2       11.49       19.23      7.87 o
   6  13   2        1.18        0.00      6.12 o
  -1  14   2        7.52       10.25      4.60 o
   0  14   2       18.83       17.25      7.43 o
   1  14   2       16.96       17.48      4.94 o
 -16   1   3        4.86        5.96      5.23 o
 -15   1   3        8.50       10.92      4.94 o
 -14   1   3        0.84        0.40      3.98 o
 -13   1   3       17.22       22.69      7.87 o
 -12   1   3        0.02        3.68      2.76 o
 -11   1   3        4.74        2.83      2.93 o
 -10   1   3      959.27      956.72     50.83 o
  -9   1   3      201.57      195.21     10.57 o
  -8   1   3       82.92       74.14      4.99 o
  -7   1   3       67.21       66.29      3.90 o
  -6   1   3        4.94        1.86      1.51 o
  -5   1   3      104.42       93.02      3.43 o
  -4   1   3     2144.50     2022.52     55.88 o
  -3   1   3      155.70      134.76      4.03 o
  -2   1   3     3037.70     2859.45     78.28 o
  -1   1   3        7.30        4.52      0.80 o
   0   1   3      481.74      504.10     14.25 o
   1   1   3      488.90      530.66     17.89 o
   2   1   3       88.78       87.52      3.56 o
   3   1   3       18.74       21.66      2.10 o
   4   1   3      265.81      282.05      7.19 o
   5   1   3      212.68      210.73      5.52 o
   6   1   3       43.27       44.04      1.68 o
   7   1   3      229.26      240.49      6.48 o
   8   1   3       40.53       41.51      1.90 o
   9   1   3      522.02      570.03     29.05 o
  10   1   3       50.03       54.36      5.05 o
  11   1   3       10.37        3.76      3.98 o
  12   1   3        0.34       -2.49      3.98 o
  13   1   3        7.49       -1.82      3.98 o
  14   1   3        0.03       -3.26      4.60 o
  15   1   3       68.19       80.41      9.89 o
  16   1   3        9.53       17.91      6.80 o
 -16   2   3        2.37        7.92      4.60 o
 -15   2   3        4.13        3.79      4.60 o
 -14   2   3        0.01       -2.40      6.55 o
 -13   2   3        0.49        0.12      2.94 o
 -12   2   3       25.39       26.53      5.02 o
 -11   2   3        1.46        1.65      2.42 o
 -10   2   3        0.12        0.70      2.94 o
  -9   2   3        3.70       -0.49      1.95 o
  -8   2   3      106.32      102.52      6.16 o
  -7   2   3       91.55       90.32      4.78 o
  -6   2   3       47.86       44.45      3.01 o
  -5   2   3      150.50      144.44      5.22 o
  -4   2   3     1236.32     1242.83     34.52 o
  -3   2   3       44.39       43.80      1.58 o
  -2   2   3       42.41       38.86      1.26 o
  -1   2   3        0.38        0.39      0.79 o
   0   2   3       21.23       23.45      1.05 o
   1   2   3       16.86       18.93      1.52 o
   2   2   3      574.88      595.67     16.69 o
   3   2   3     2868.44     2961.88     87.05 o
   4   2   3      208.74      205.20      6.81 o
   5   2   3        0.15       -1.09      1.05 o
   6   2   3       66.07       72.12      2.42 o
   7   2   3       16.64       18.24      1.30 o
   8   2   3        9.50        8.22      1.24 o
   9   2   3      170.89      174.89      6.87 o
  10   2   3        0.05       -2.15      1.77 o
  11   2   3       22.83       21.01      4.60 o
  12   2   3        0.62       -2.22      6.12 o
  13   2   3        7.70       12.23      8.74 o
  14   2   3        5.47        2.18      4.94 o
  15   2   3        4.03        1.29      5.23 o
  16   2   3       11.33       13.55      6.18 o
 -16   3   3       11.57       18.72      5.85 o
 -15   3   3        0.23        5.24      4.33 o
 -14   3   3       26.04       37.34      5.11 o
 -13   3   3        0.36       -5.65      2.83 o
 -12   3   3        0.70        3.75      2.54 o
 -11   3   3        3.23        1.65      2.86 o
 -10   3   3      149.52      137.02      8.34 o
  -9   3   3       15.99       19.00      3.07 o
  -8   3   3       13.43       15.13      2.54 o
  -7   3   3       77.15       69.27      3.53 o
  -6   3   3        1.35        2.88      1.37 o
  -5   3   3      324.94      316.31     10.20 o
  -4   3   3      275.65      279.84      7.00 o
  -3   3   3     5678.86     5938.43    128.64 o
  -2   3   3        0.58        0.11      0.62 o
  -1   3   3      109.74       97.24      2.66 o
   0   3   3       17.41       17.30      0.98 o
   1   3   3       79.52       83.55      3.06 o
   2   3   3     1285.75     1292.80     38.82 o
   3   3   3       16.81       15.41      2.23 o
   4   3   3       25.83       23.63      1.81 o
   5   3   3       33.29       36.98      2.34 o
   6   3   3        4.40        4.07      1.04 o
   7   3   3       16.35       19.24      1.37 o
   8   3   3      483.84      561.07     26.58 o
   9   3   3       15.43       15.59      1.92 o
  10   3   3       55.86       57.53      5.14 o
  11   3   3       43.65       39.19      4.48 o
  12   3   3        7.57        6.99      4.37 o
  13   3   3        2.62        2.21      4.60 o
  14   3   3        1.59       -2.45      4.60 o
  15   3   3        8.89       10.76      5.85 o
 -15   4   3        0.91        1.75      6.99 o
 -14   4   3        2.88        2.62      4.19 o
 -13   4   3       10.16       13.28      3.60 o
 -12   4   3        9.67       21.18      6.54 o
 -11   4   3        6.58       11.21      3.07 o
 -10   4   3        1.34       -1.80      2.02 o
  -9   4   3        7.44        3.78      1.81 o
  -8   4   3       14.59       15.50      1.95 o
  -7   4   3      219.18      195.40      7.04 o
  -6   4   3        5.36        4.33      1.34 o
  -5   4   3      437.84      449.37     12.22 o
  -4   4   3      213.00      239.98      6.93 o
  -3   4   3      111.70      107.40      4.09 o
  -2   4   3       72.31       71.44      2.62 o
  -1   4   3       13.03       12.85      0.97 o
   0   4   3        2.69        1.09      0.77 o
   1   4   3      411.67      429.16     12.41 o
   2   4   3        9.16       10.24      0.97 o
   3   4   3       19.98       15.96      1.28 o
   4   4   3     1058.01     1106.89     33.28 o
   5   4   3        0.31       -0.38      1.00 o
   6   4   3        8.32        9.97      1.56 o
   7   4   3        0.04       -0.80      1.10 o
   8   4   3        3.11        1.89      1.30 o
   9   4   3      435.77      477.24     27.96 o
  10   4   3        4.37        3.39      3.07 o
  11   4   3        0.99        1.80      2.83 o
  12   4   3        1.93        0.66      2.83 o
  13   4   3        3.90        1.75      4.33 o
  14   4   3        0.01       -2.18      6.55 o
  15   4   3        1.96       -1.75      4.94 o
 -15   5   3        0.48       -6.99      6.99 o
 -14   5   3        0.43        6.99      7.87 o
 -13   5   3        0.00        2.84      5.24 o
 -12   5   3       14.48       14.76      3.55 o
 -11   5   3        9.69        7.80      2.51 o
 -10   5   3       30.65       25.23      3.10 o
  -9   5   3      124.39       99.34      6.18 o
  -8   5   3        1.40       -0.55      1.69 o
  -7   5   3       14.41       12.69      1.96 o
  -6   5   3       85.37       80.76      3.08 o
  -5   5   3       31.06       29.77      1.74 o
  -4   5   3       56.03       52.67      2.34 o
  -3   5   3       47.26       46.18      1.90 o
  -2   5   3       59.75       60.54      2.52 o
  -1   5   3      221.79      232.74      6.67 o
   0   5   3      216.72      219.32      6.37 o
   1   5   3       27.86       29.26      1.55 o
   2   5   3      102.30      121.37      5.39 o
   3   5   3       41.04       47.96      2.12 o
   4   5   3      201.14      197.81      6.77 o
   5   5   3       61.73       61.28      2.96 o
   6   5   3       21.64       22.01      1.73 o
   7   5   3        0.77       -0.25      1.14 o
   8   5   3        6.01        5.93      1.74 o
   9   5   3        3.62        5.14      1.91 o
  10   5   3       60.29       65.41      4.66 o
  11   5   3        4.16        2.39      2.57 o
  12   5   3        4.44        2.82      2.75 o
  13   5   3       22.93       25.29      7.43 o
  14   5   3       12.98       23.16      6.18 o
  15   5   3       18.48       11.96      5.85 o
 -14   6   3        2.71       -4.37      6.99 o
 -13   6   3        0.98        4.37      6.12 o
 -12   6   3        2.45        6.99      4.60 o
 -11   6   3        0.01        2.67      3.72 o
 -10   6   3        1.09        2.99      2.63 o
  -9   6   3       67.87       75.21      5.78 o
  -8   6   3       93.11       88.52      4.11 o
  -7   6   3        9.34        8.32      1.76 o
  -6   6   3       65.33       67.50      3.19 o
  -5   6   3       58.54       58.42      3.40 o
  -4   6   3       14.37       17.14      1.75 o
  -3   6   3        0.78       -0.16      1.16 o
  -2   6   3      140.97      141.77      4.53 o
  -1   6   3      198.88      211.69      6.91 o
   0   6   3        6.51        3.06      1.61 o
   1   6   3        2.81       -0.17      1.05 o
   2   6   3      925.40      970.69     25.56 o
   3   6   3      947.11     1042.77     29.06 o
   4   6   3      140.05      139.81      4.59 o
   5   6   3      101.21      103.24      4.32 o
   6   6   3       16.13       18.82      1.88 o
   7   6   3        0.64        0.75      1.32 o
   8   6   3       43.75       50.76      5.95 o
   9   6   3       38.95       38.63      3.10 o
  10   6   3       64.11       62.53      6.89 o
  11   6   3        8.00        8.14      3.34 o
  12   6   3        8.74        8.51     10.05 o
  13   6   3        2.35        3.79      4.60 o
  14   6   3        4.60       -4.37      6.99 o
 -14   7   3        1.15        6.99      7.87 o
 -13   7   3        6.84       21.85      8.74 o
 -12   7   3        0.78        2.51      4.83 o
 -11   7   3        3.26        6.35      3.35 o
 -10   7   3       33.56       36.51      3.90 o
  -9   7   3       42.03       38.43      3.99 o
  -8   7   3        5.16        1.75      2.06 o
  -7   7   3        8.80       12.80      2.09 o
  -6   7   3      113.25      127.71      6.72 o
  -5   7   3       25.06       26.37      2.55 o
  -4   7   3      926.78      975.30     29.89 o
  -3   7   3      474.54      485.11     15.50 o
  -2   7   3      823.23      836.64     23.81 o
  -1   7   3      177.89      189.08      6.26 o
   0   7   3       21.24       20.62      1.49 o
   1   7   3       73.76       70.89      3.10 o
   2   7   3        2.34        4.17      1.00 o
   3   7   3       36.75       40.39      2.24 o
   4   7   3        0.99       -0.47      1.08 o
   5   7   3        1.28        0.34      1.20 o
   6   7   3      176.86      185.63      6.40 o
   7   7   3        8.79        7.34      1.95 o
   8   7   3       75.55       79.34      6.14 o
   9   7   3      267.03      243.99     19.66 o
  10   7   3        0.32        3.25      2.54 o
  11   7   3       17.87        1.75      2.91 o
  12   7   3        4.30        1.75      6.12 o
  13   7   3        1.18       -1.75      6.99 o
  14   7   3        9.33        6.12      7.87 o
 -13   8   3       11.16       26.91      6.29 o
 -12   8   3        3.25        1.31     12.23 o
 -11   8   3        6.59       16.48      4.30 o
 -10   8   3       13.81       15.76      3.26 o
  -9   8   3       54.94       53.36      4.45 o
  -8   8   3        9.45        9.47      2.65 o
  -7   8   3       26.80       32.11      3.26 o
  -6   8   3      109.90      126.46      5.89 o
  -5   8   3       95.25       99.71      4.91 o
  -4   8   3       30.82       36.74      3.78 o
  -3   8   3      577.05      630.45     18.44 o
  -2   8   3        9.19        8.24      1.59 o
  -1   8   3        3.04        3.29      1.36 o
   0   8   3        1.16        1.29      1.18 o
   1   8   3       17.64       19.63      1.61 o
   2   8   3       13.21       13.13      1.53 o
   3   8   3      108.63      108.63      3.99 o
   4   8   3       17.16       15.83      1.61 o
   5   8   3       30.31       32.81      2.39 o
   6   8   3       32.03       32.99      2.50 o
   7   8   3       20.48       19.19      2.19 o
   8   8   3       85.02       91.18      4.99 o
   9   8   3       27.55       28.62      4.04 o
  10   8   3       75.84       62.92     10.49 o
  11   8   3        2.84        8.74      6.12 o
  12   8   3        1.23        3.50      6.12 o
  13   8   3        0.27        2.62      6.99 o
 -12   9   3        8.70        9.81      5.46 o
 -11   9   3       29.10       60.70     12.23 o
 -10   9   3       10.17       26.01      5.23 o
  -9   9   3       40.23       57.71      4.87 o
  -8   9   3        0.19        2.21      2.44 o
  -7   9   3        1.81       -3.07      2.20 o
  -6   9   3        8.54        7.96      2.77 o
  -5   9   3       11.03        9.66      2.61 o
  -4   9   3        8.95        6.44      2.16 o
  -3   9   3      393.56      422.62     13.96 o
  -2   9   3        0.45       -2.67      2.14 o
  -1   9   3      289.34      315.49     10.87 o
   0   9   3        1.61        0.32      2.55 o
   1   9   3       23.34       26.19      2.15 o
   2   9   3        7.51        8.15      1.40 o
   3   9   3        1.92       -0.35      1.16 o
   4   9   3       12.32       11.49      1.50 o
   5   9   3        0.25       -1.90      1.43 o
   6   9   3       46.19       41.69      3.19 o
   7   9   3        8.71        5.91      2.77 o
   8   9   3      140.84      123.64     15.29 o
   9   9   3       26.48       25.78      5.23 o
  10   9   3        3.42        0.87      3.71 o
  11   9   3        0.14        0.87      4.33 o
  12   9   3        0.07        3.50      6.99 o
 -11  10   3        0.22        2.83      5.23 o
 -10  10   3       33.59       50.85      7.34 o
  -9  10   3        3.87        5.58      3.98 o
  -8  10   3        9.06        9.96      3.60 o
  -7  10   3       15.68       15.50      2.97 o
  -6  10   3        1.73       -0.20      2.14 o
  -5  10   3       23.51       19.86      2.67 o
  -4  10   3      120.94      125.66      6.15 o
  -3  10   3        0.62        4.28      2.09 o
  -2  10   3        5.74        6.43      1.87 o
  -1  10   3        7.34       10.27      2.00 o
   0  10   3        5.73        5.29      1.91 o
   1  10   3        7.76        3.13      1.86 o
   2  10   3       22.46       20.51      2.34 o
   3  10   3       65.56       71.75      4.02 o
   4  10   3      100.83      106.52      6.09 o
   5  10   3        4.79        2.51      2.03 o
   6  10   3        0.05       -0.85      3.08 o
   7  10   3        1.66        2.48      4.29 o
   8  10   3        0.40       -1.42      2.83 o
   9  10   3       48.66       39.59      5.85 o
  10  10   3        7.91        7.92      5.68 o
  11  10   3        8.54        8.45      4.60 o
  -9  11   3       29.90       46.90      7.34 o
  -8  11   3        0.25        0.94      3.98 o
  -7  11   3        7.90       13.98      4.60 o
  -6  11   3        2.05        2.24      2.57 o
  -5  11   3       26.05       33.60      3.40 o
  -4  11   3       12.60       14.68      2.61 o
  -3  11   3        1.43        3.38      1.93 o
  -2  11   3        1.12        0.39      1.82 o
  -1  11   3        9.87        5.35      2.00 o
   0  11   3       35.78       38.18      3.77 o
   1  11   3        0.38       -2.55      2.16 o
   2  11   3      180.55      184.20      9.18 o
   3  11   3       29.36       30.59      5.05 o
   4  11   3        7.79        6.12      3.30 o
   5  11   3        5.65        7.43      4.33 o
   6  11   3        3.54       -2.18      3.71 o
   7  11   3        5.58        7.87      6.12 o
   8  11   3        4.60       -2.62      5.24 o
   9  11   3        3.30        0.87      6.12 o
  -8  12   3        1.58        1.81      4.60 o
  -7  12   3       26.19       30.13      6.55 o
  -6  12   3        1.89        0.87      3.71 o
  -5  12   3       21.85       21.09      4.83 o
  -4  12   3        3.17        4.57      3.98 o
  -3  12   3        1.84       -1.15      2.57 o
  -2  12   3       52.05       59.47      4.68 o
  -1  12   3        2.24        1.01      3.11 o
   0  12   3       11.46       15.12      3.17 o
   1  12   3       11.30       13.75      3.34 o
   2  12   3       80.60       83.47      9.37 o
   3  12   3       58.52       57.14      6.80 o
   4  12   3        1.75       -8.74      5.24 o
   5  12   3       32.62       26.22      7.87 o
   6  12   3       27.19       21.85      7.87 o
   7  12   3       13.86       10.49      6.99 o
  -5  13   3       22.23       20.97      6.99 o
  -4  13   3        3.13        6.74      4.81 o
  -3  13   3        3.72        6.12      6.12 o
  -2  13   3        9.81        7.70      3.87 o
  -1  13   3       20.87       31.45      4.63 o
   0  13   3        3.71        4.05      3.34 o
   1  13   3       19.56       22.85      3.97 o
   2  13   3        0.42       -0.13      3.98 o
   3  13   3        8.19        3.50      6.12 o
   4  13   3        0.20       -7.87      5.24 o
 -15   0   4        0.73        6.12      6.99 o
 -14   0   4       33.40       34.08      8.74 o
 -13   0   4        4.81        6.12      5.24 o
 -12   0   4       10.79       13.11      5.24 o
 -11   0   4        7.72        6.99      4.37 o
 -10   0   4      250.21      264.04     16.98 o
  -9   0   4      207.64      182.30     21.41 o
  -8   0   4     1354.72     1274.29     68.28 o
  -7   0   4        3.30        1.19      2.15 o
  -6   0   4      152.97      140.67      7.39 o
  -5   0   4       26.98       26.00      2.83 o
  -4   0   4       44.09       45.62      2.82 o
  -3   0   4       51.87       43.51      3.17 o
  -2   0   4        7.64       10.74      2.33 o
  -1   0   4        0.05        1.68      1.66 o
   0   0   4        0.93        4.37      1.56 o
   1   0   4       58.88       60.63      3.35 o
   2   0   4     1235.14     1418.46     73.79 o
   3   0   4     8654.71     9542.25    485.88 o
   4   0   4     5009.55     5206.14    213.40 o
   5   0   4      758.42      785.80     26.06 o
   6   0   4       85.64       81.28      4.29 o
   7   0   4       16.77       15.87      2.27 o
   8   0   4       67.94       65.96      3.84 o
   9   0   4        7.18        8.74      2.91 o
  10   0   4      145.75      150.31     16.60 o
  11   0   4        3.33       -0.87      5.24 o
  12   0   4        6.18        6.99      6.99 o
  13   0   4       14.16       13.11      7.87 o
  14   0   4       16.79       18.35      8.74 o
  15   0   4       42.83       54.18     12.23 o
 -15   1   4       44.89       60.87      8.74 o
 -14   1   4        6.64       11.36      4.94 o
 -13   1   4        0.01        0.00      3.71 o
 -12   1   4       10.72       13.03      3.73 o
 -11   1   4        0.74       -0.41      2.66 o
 -10   1   4       23.14       19.25      3.28 o
  -9   1   4      448.88      430.81     20.67 o
  -8   1   4      295.78      245.54     12.59 o
  -7   1   4      123.85      116.24      5.23 o
  -6   1   4       26.38       20.95      2.62 o
  -5   1   4        4.18        4.33      1.56 o
  -4   1   4       13.07       12.17      1.23 o
  -3   1   4      470.83      466.41     13.48 o
  -2   1   4      336.20      334.52     10.68 o
  -1   1   4      222.15      205.08      7.57 o
   0   1   4      185.67      184.29      6.28 o
   1   1   4        0.11       -0.20      0.77 o
   2   1   4      246.76      259.86      9.25 o
   3   1   4      918.49     1015.55     33.55 o
   4   1   4     3569.95     3871.24    104.60 o
   5   1   4      344.17      360.22      9.91 o
   6   1   4        0.27       -1.46      0.98 o
   7   1   4       59.51       66.34      2.54 o
   8   1   4       26.45       28.52      1.77 o
   9   1   4        9.01       10.02      2.26 o
  10   1   4        0.07        3.06      4.81 o
  11   1   4       10.56        4.10      3.98 o
  12   1   4        8.58        9.44      4.60 o
  13   1   4        0.82       -0.44      4.33 o
  14   1   4       16.81       18.35      6.18 o
  15   1   4       30.22       33.70      7.42 o
 -15   2   4       14.57       32.96     10.92 o
 -14   2   4        6.42        5.49      4.37 o
 -13   2   4        9.31       10.21      3.55 o
 -12   2   4        0.28        1.15      3.77 o
 -11   2   4        2.05        2.31      2.66 o
 -10   2   4       68.60       71.59      6.99 o
  -9   2   4      397.43      406.54     24.47 o
  -8   2   4       22.49       23.01      3.85 o
  -7   2   4       87.06       84.57      4.78 o
  -6   2   4       22.87       19.27      2.37 o
  -5   2   4       50.27       55.15      2.88 o
  -4   2   4        4.99        3.42      0.96 o
  -3   2   4     1380.20     1393.88     36.12 o
  -2   2   4       75.14       72.50      2.99 o
  -1   2   4      137.54      132.87      5.56 o
   0   2   4       80.47       79.62      2.89 o
   1   2   4       25.92       29.40      1.82 o
   2   2   4      302.08      328.99     11.62 o
   3   2   4       95.45       96.70      4.31 o
   4   2   4      350.69      344.91     10.22 o
   5   2   4      316.09      333.02     10.66 o
   6   2   4      111.40      113.37      4.03 o
   7   2   4        0.02       -1.32      1.05 o
   8   2   4       35.08       36.50      1.83 o
   9   2   4       10.74       13.02      2.04 o
  10   2   4      146.69      128.82     10.80 o
  11   2   4        7.45        9.61      4.33 o
  12   2   4        0.25       -4.88      5.68 o
  13   2   4        4.48       -0.41      6.12 o
  14   2   4        0.51        3.08      6.99 o
  15   2   4        1.60        5.24      6.18 o
 -15   3   4        2.98       -3.50      4.33 o
 -14   3   4        1.28        1.31      4.33 o
 -13   3   4        0.15        1.56      3.34 o
 -12   3   4        5.15        5.66      3.03 o
 -11   3   4        4.31       -0.44      2.83 o
 -10   3   4       64.71       69.35      7.90 o
  -9   3   4       24.78       18.60      2.94 o
  -8   3   4       37.06       36.85      3.46 o
  -7   3   4       23.80       20.60      2.49 o
  -6   3   4       53.13       55.23      4.41 o
  -5   3   4      188.12      177.10      6.83 o
  -4   3   4        0.28        0.08      0.86 o
  -3   3   4        7.37        6.15      0.84 o
  -2   3   4       81.94       89.32      2.83 o
  -1   3   4      273.28      276.45      7.33 o
   0   3   4      291.98      288.83      8.09 o
   1   3   4       44.68       42.37      2.56 o
   2   3   4       32.86       28.01      2.53 o
   3   3   4      276.56      266.14      8.77 o
   4   3   4        1.31       -0.50      0.97 o
   5   3   4       74.70       77.55      3.07 o
   6   3   4       62.42       62.54      3.00 o
   7   3   4       16.94       17.75      1.49 o
   8   3   4        0.59       -1.45      1.17 o
   9   3   4        0.35       -3.45      1.93 o
  10   3   4        2.06        3.33      2.49 o
  11   3   4        0.58        1.66      2.76 o
  12   3   4        0.78       -0.44      4.33 o
  13   3   4        0.20        0.44      4.33 o
  14   3   4        3.18        6.79      5.23 o
  15   3   4        0.02       -6.55      4.94 o
 -15   4   4        6.41       20.97      8.74 o
 -14   4   4        1.16       -2.62      6.12 o
 -13   4   4        1.78       -1.31      3.71 o
 -12   4   4        4.42        2.43      3.03 o
 -11   4   4        6.12        4.86      3.03 o
 -10   4   4        5.17       -0.19      2.52 o
  -9   4   4       26.82       14.46      2.75 o
  -8   4   4       12.39        9.02      2.20 o
  -7   4   4       53.62       60.50      4.56 o
  -6   4   4       50.40       49.05      2.62 o
  -5   4   4       27.06       30.13      2.13 o
  -4   4   4      228.79      241.52      7.52 o
  -3   4   4        3.04        1.05      1.05 o
  -2   4   4      191.50      187.73      5.56 o
  -1   4   4        0.03       -1.32      0.87 o
   0   4   4      281.66      296.75      9.90 o
   1   4   4        1.89        1.43      1.23 o
   2   4   4       20.16       19.95      2.04 o
   3   4   4      114.08      116.35      4.93 o
   4   4   4      181.93      185.25      6.57 o
   5   4   4       85.26       92.57      4.69 o
   6   4   4        0.02       -1.79      1.32 o
   7   4   4       25.20       27.10      2.35 o
   8   4   4        2.12        2.59      1.81 o
   9   4   4        0.48        2.52      2.49 o
  10   4   4        6.88        5.69      2.94 o
  11   4   4       26.95       30.82      4.31 o
  12   4   4        1.76       -0.77      2.78 o
  13   4   4        0.09       -0.68      4.48 o
  14   4   4        1.59       -2.91      4.04 o
 -14   5   4        2.05       -2.62      6.12 o
 -13   5   4        4.18        4.37      6.12 o
 -12   5   4       13.71       10.32      4.83 o
 -11   5   4        0.53        1.62      2.94 o
 -10   5   4       62.48       60.27      6.19 o
  -9   5   4       24.42       22.24      2.58 o
  -8   5   4       98.66       99.76      6.25 o
  -7   5   4       15.64       16.07      1.75 o
  -6   5   4        1.21        1.56      1.39 o
  -5   5   4       12.89       12.03      1.49 o
  -4   5   4       39.72       36.15      2.16 o
  -3   5   4      338.98      342.25     10.47 o
  -2   5   4        9.24       11.55      1.28 o
  -1   5   4       49.17       45.12      2.15 o
   0   5   4      115.24      104.78      4.34 o
   1   5   4       10.33        8.49      1.43 o
   2   5   4       26.86       29.25      1.76 o
   3   5   4      117.08      125.25      4.28 o
   4   5   4      113.26      115.33      4.62 o
   5   5   4       14.25       11.03      1.58 o
   6   5   4       12.73       17.69      2.06 o
   7   5   4        0.03       -0.97      1.89 o
   8   5   4       26.34       22.44      2.82 o
   9   5   4        2.72        1.72      2.42 o
  10   5   4        9.75        8.34      4.83 o
  11   5   4        0.79        4.11      3.07 o
  12   5   4        0.25       -4.01      3.03 o
  13   5   4        5.77        3.85      4.60 o
  14   5   4        0.25        0.00      5.24 o
 -14   6   4        0.78       -0.87      6.99 o
 -13   6   4        3.61        8.74      6.99 o
 -12   6   4        0.11        0.87      6.12 o
 -11   6   4        3.48        7.75      4.81 o
 -10   6   4        0.00        1.22      3.66 o
  -9   6   4       12.78        9.72      2.51 o
  -8   6   4      181.85      182.42     10.81 o
  -7   6   4        8.85        8.55      1.64 o
  -6   6   4       57.38       54.00      3.69 o
  -5   6   4        3.22        3.56      1.34 o
  -4   6   4       19.46       22.69      1.96 o
  -3   6   4        0.13       -0.84      0.99 o
  -2   6   4      303.00      300.84      9.23 o
  -1   6   4      199.96      205.20      6.69 o
   0   6   4       46.07       49.68      2.43 o
   1   6   4        4.73        2.66      1.18 o
   2   6   4       70.06       62.66      3.04 o
   3   6   4      233.42      238.01      6.76 o
   4   6   4       25.63       24.36      2.19 o
   5   6   4        0.99       -0.10      1.18 o
   6   6   4        2.91        0.42      1.69 o
   7   6   4        3.56        1.70      1.83 o
   8   6   4        0.00       -2.78      2.05 o
   9   6   4       19.19       23.61      5.77 o
  10   6   4       14.67       12.25      3.46 o
  11   6   4      144.79      143.56      9.19 o
  12   6   4        1.21        1.12      7.43 o
  13   6   4        0.08       10.05      4.94 o
 -13   7   4        3.30        0.58      4.60 o
 -12   7   4        1.74        9.38      4.60 o
 -11   7   4        1.00       -1.79      2.76 o
 -10   7   4        0.26       -0.51      2.51 o
  -9   7   4       29.15       21.41      2.97 o
  -8   7   4       50.42       48.19      3.86 o
  -7   7   4       15.23       13.86      2.44 o
  -6   7   4        0.09       -2.70      1.61 o
  -5   7   4      164.91      167.26      7.07 o
  -4   7   4      261.64      263.65      9.24 o
  -3   7   4      222.92      229.92      8.12 o
  -2   7   4        0.00       -0.91      1.33 o
  -1   7   4      208.95      222.85      6.86 o
   0   7   4        7.02        7.16      1.78 o
   1   7   4        5.10        4.96      1.23 o
   2   7   4        0.16       -0.68      1.25 o
   3   7   4      184.87      196.33      6.00 o
   4   7   4        8.28        6.53      1.36 o
   5   7   4        2.35        5.87      1.44 o
   6   7   4       42.43       46.51      2.96 o
   7   7   4       21.93       23.96      2.67 o
   8   7   4       21.53       14.01      2.71 o
   9   7   4       49.02       46.40      4.76 o
  10   7   4       60.20       58.79      5.70 o
  11   7   4       61.92       70.01     11.36 o
  12   7   4        0.00       -4.37      3.98 o
  13   7   4        0.01       -6.99      6.12 o
 -12   8   4        2.63        4.48      4.83 o
 -11   8   4        1.11        2.75      4.19 o
 -10   8   4       10.30       14.40      4.01 o
  -9   8   4       18.36       20.05      3.17 o
  -8   8   4        0.04        1.87      2.44 o
  -7   8   4        9.45       10.34      2.51 o
  -6   8   4        9.41       11.18      2.44 o
  -5   8   4       27.27       25.97      2.67 o
  -4   8   4        6.50        2.45      2.74 o
  -3   8   4     1059.72     1164.45     35.59 o
  -2   8   4        6.11        4.50      4.56 o
  -1   8   4       63.95       64.15      3.42 o
   0   8   4       29.27       31.00      1.95 o
   1   8   4        5.65        5.44      1.40 o
   2   8   4        5.54        3.82      1.30 o
   3   8   4        4.64        4.08      1.29 o
   4   8   4       43.22       44.18      2.72 o
   5   8   4       63.44       67.94      3.62 o
   6   8   4        5.48        4.88      1.60 o
   7   8   4        2.50       -0.59      1.71 o
   8   8   4       77.06       64.92      4.81 o
   9   8   4        8.20        4.02      2.91 o
  10   8   4      146.47      129.34     15.73 o
  11   8   4        0.15       -7.87      5.24 o
  12   8   4        6.55        6.12      6.99 o
 -11   9   4        4.05        6.12      6.99 o
 -10   9   4        0.35       -0.50      4.19 o
  -9   9   4        0.06       -1.32      2.94 o
  -8   9   4        1.54        3.97      2.82 o
  -7   9   4        3.73        5.06      2.51 o
  -6   9   4        5.08        4.96      2.20 o
  -5   9   4       23.12       24.57      3.10 o
  -4   9   4       24.93       25.42      2.86 o
  -3   9   4       98.82      103.19      6.05 o
  -2   9   4     1052.73     1158.13     32.68 o
  -1   9   4       60.41       63.64      5.93 o
   0   9   4        4.79        3.17      1.42 o
   1   9   4       49.19       51.99      2.94 o
   2   9   4        0.56       -1.91      1.76 o
   3   9   4        1.13        0.09      1.36 o
   4   9   4        1.12        1.67      1.67 o
   5   9   4       69.74       64.22      6.45 o
   6   9   4        0.63        0.11      1.75 o
   7   9   4       24.21       20.89      3.15 o
   8   9   4        0.54       -0.11      3.12 o
   9   9   4      185.24      155.72     14.42 o
  10   9   4       16.26       13.98      4.94 o
  11   9   4       12.71       15.73      4.94 o
 -10  10   4       13.01       24.28      5.65 o
  -9  10   4        1.59        7.05      4.60 o
  -8  10   4       19.94       35.18      6.09 o
  -7  10   4       58.19       92.65      6.85 o
  -6  10   4        3.73       11.84      2.89 o
  -5  10   4        0.14       -0.40      2.33 o
  -4  10   4       34.27       32.40      3.07 o
  -3  10   4       16.55       15.55      2.48 o
  -2  10   4        0.20       -0.22      1.96 o
  -1  10   4        5.57        6.04      1.94 o
   0  10   4        0.09       -1.87      1.55 o
   1  10   4       27.70       26.85      2.67 o
   2  10   4       57.75       64.69      4.08 o
   3  10   4       90.76       97.76      5.95 o
   4  10   4      175.28      166.49     12.67 o
   5  10   4       16.12       17.52      4.33 o
   6  10   4       25.43       17.72      3.27 o
   7  10   4       13.70       11.13      3.34 o
   8  10   4        0.50        3.42      3.56 o
   9  10   4       61.28       47.99      6.47 o
  10  10   4       14.58        8.91      4.60 o
  -8  11   4       11.67       34.26     12.67 o
  -7  11   4        5.19        4.72      6.99 o
  -6  11   4        1.26        4.37      3.34 o
  -5  11   4        2.63        0.27      3.23 o
  -4  11   4        2.32        0.87      2.57 o
  -3  11   4       37.98       37.77      3.48 o
  -2  11   4        2.36        1.28      2.21 o
  -1  11   4        9.46        7.37      1.98 o
   0  11   4        2.15        0.59      2.09 o
   1  11   4       46.21       49.38      5.20 o
   2  11   4        2.70        4.95      3.84 o
   3  11   4        1.39       -2.18      3.93 o
   4  11   4        0.02       -1.75      3.71 o
   5  11   4       12.27        7.87      6.12 o
   6  11   4       12.92        7.87      6.12 o
   7  11   4        6.28        4.37      6.12 o
   8  11   4        4.75       12.23      6.99 o
  -6  12   4        5.48        8.86      4.60 o
  -5  12   4        6.38       10.92      4.33 o
  -4  12   4        0.02        0.00      5.24 o
  -3  12   4        0.00        3.46      2.94 o
  -2  12   4        0.01        2.73      2.94 o
  -1  12   4        1.42        3.50      4.37 o
   0  12   4        6.43        7.87      3.98 o
   1  12   4        5.51        5.65      3.98 o
   2  12   4        4.31        2.62      4.37 o
   3  12   4        1.81       -0.87      6.12 o
   4  12   4        0.39        0.87      6.12 o
   5  12   4        0.93       -1.75      6.12 o
   6  12   4        1.61       -0.87      6.12 o
  -2  13   4       12.75       11.36      4.60 o
  -1  13   4       29.78       35.51      8.74 o
   0  13   4        1.80        5.92      3.98 o
   1  13   4        2.46        2.08      3.98 o
   2  13   4        0.06       -9.61      5.24 o
 -15   1   5        0.10        0.87      4.33 o
 -14   1   5       11.66       10.92      4.94 o
 -13   1   5        2.59        1.31      3.71 o
 -12   1   5        3.96        2.83      2.94 o
 -11   1   5        6.80        6.12      2.83 o
 -10   1   5       14.29       12.31      3.03 o
  -9   1   5       49.24       47.60      4.59 o
  -8   1   5      720.71      740.18     33.63 o
  -7   1   5      214.29      211.13      8.49 o
  -6   1   5       39.21       37.74      2.67 o
  -5   1   5        0.64        1.05      1.56 o
  -4   1   5       40.77       43.69      2.47 o
  -3   1   5       28.52       24.21      1.63 o
  -2   1   5      184.54      190.96      6.70 o
  -1   1   5      208.84      202.90      7.05 o
   0   1   5      448.44      465.30     14.73 o
   1   1   5       61.15       60.67      2.68 o
   2   1   5       47.33       42.95      2.97 o
   3   1   5       92.47      106.60      4.18 o
   4   1   5       48.90       50.33      2.46 o
   5   1   5       92.68       91.87      3.46 o
   6   1   5        1.09       -1.36      1.15 o
   7   1   5       16.02       14.26      1.67 o
   8   1   5        0.01       -1.67      1.91 o
   9   1   5       10.67        3.40      3.34 o
  10   1   5       14.53       14.69      4.19 o
  11   1   5      120.40      121.11     11.12 o
  12   1   5       15.93        9.66      5.23 o
  13   1   5        4.28        6.22      5.23 o
  14   1   5        0.08       -2.67      5.23 o
 -14   2   5        0.17       -4.81      4.33 o
 -13   2   5        7.52        7.06      3.98 o
 -12   2   5        2.15        8.44      3.46 o
 -11   2   5        7.05        2.87      4.59 o
 -10   2   5       44.10       49.25      4.69 o
  -9   2   5        4.44        3.68      2.42 o
  -8   2   5      131.47      139.74      8.55 o
  -7   2   5       11.87       16.55      2.49 o
  -6   2   5       13.85        9.51      1.72 o
  -5   2   5      123.05      117.87      5.75 o
  -4   2   5       60.08       55.19      3.16 o
  -3   2   5      184.55      177.24      7.71 o
  -2   2   5      902.41      918.18     31.03 o
  -1   2   5      111.22      128.60      5.41 o
   0   2   5      276.54      271.13      9.13 o
   1   2   5       34.24       35.86      2.04 o
   2   2   5       62.28       67.10      3.39 o
   3   2   5        4.78        1.65      1.74 o
   4   2   5      161.16      157.79      6.77 o
   5   2   5      688.98      737.97     22.59 o
   6   2   5       20.92       17.73      1.49 o
   7   2   5        7.67        6.32      1.30 o
   8   2   5       51.33       56.39      4.84 o
   9   2   5       35.50       36.88      6.09 o
  10   2   5        5.51        8.11      4.19 o
  11   2   5        3.71        6.12      3.53 o
  12   2   5        0.66       -4.03      3.68 o
  13   2   5        4.40        2.49      5.59 o
  14   2   5        0.56        0.04      4.48 o
 -14   3   5       21.93       32.47      6.99 o
 -13   3   5        3.33        3.70      3.98 o
 -12   3   5       17.36       18.51      3.79 o
 -11   3   5        0.15       -3.71      2.49 o
 -10   3   5        0.41        0.02      2.49 o
  -9   3   5        4.12        5.29      2.49 o
  -8   3   5       85.52       79.91      6.48 o
  -7   3   5        1.65       -1.67      1.61 o
  -6   3   5        2.07        0.82      1.50 o
  -5   3   5       67.27       67.28      3.43 o
  -4   3   5       44.56       46.89      2.25 o
  -3   3   5        0.12       -0.57      1.50 o
  -2   3   5      622.48      628.16     21.73 o
  -1   3   5     1331.74     1385.97     38.82 o
   0   3   5       15.52        3.90      4.29 o
   1   3   5       30.12       31.99      2.37 o
   2   3   5       16.06       13.91      1.64 o
   3   3   5       78.75       84.51      4.20 o
   4   3   5      193.57      201.97      7.88 o
   5   3   5       40.10       37.89      2.75 o
   6   3   5        8.27        8.97      1.43 o
   7   3   5        3.65        3.94      1.60 o
   8   3   5        5.23        4.52      3.26 o
   9   3   5        0.66        2.31      2.63 o
  10   3   5      124.22      128.79     15.73 o
  11   3   5        2.31        3.88      4.83 o
  12   3   5       15.21       21.02      5.65 o
  13   3   5        5.97       -0.12      4.60 o
  14   3   5        1.21       -2.62      4.94 o
 -14   4   5        4.68       -0.87      6.99 o
 -13   4   5        0.00       -3.50      6.12 o
 -12   4   5       13.24        9.49      4.19 o
 -11   4   5        5.88        3.97      3.17 o
 -10   4   5       15.60       11.65      3.23 o
  -9   4   5       16.16        9.46      3.15 o
  -8   4   5        2.93        1.00      1.68 o
  -7   4   5       39.62       38.34      2.99 o
  -6   4   5       35.33       33.62      2.54 o
  -5   4   5       77.90       79.05      4.04 o
  -4   4   5        1.16        1.16      1.89 o
  -3   4   5      158.13      148.95      5.66 o
  -2   4   5       96.70       98.05      3.38 o
  -1   4   5       13.92       15.45      1.74 o
   0   4   5       30.08       29.16      2.04 o
   1   4   5       27.11       31.41      2.37 o
   2   4   5       27.96       23.19      1.94 o
   3   4   5       50.96       49.79      3.65 o
   4   4   5       82.54       84.87      5.93 o
   5   4   5        6.62       11.19      2.15 o
   6   4   5      190.59      184.47      6.96 o
   7   4   5        3.47        2.44      1.99 o
   8   4   5        1.90        1.08      4.17 o
   9   4   5       10.96        4.87      2.63 o
  10   4   5       29.32       30.69      4.07 o
  11   4   5       71.72       76.08     14.84 o
  12   4   5       10.48       15.08      3.97 o
  13   4   5        0.53       -1.08      5.23 o
  14   4   5        0.00        1.46     10.49 o
 -13   5   5        0.69       -1.75      6.12 o
 -12   5   5        2.73        8.74      6.99 o
 -11   5   5        3.63        3.99      4.19 o
 -10   5   5        0.33       -1.75      2.54 o
  -9   5   5        0.13       -1.31      2.06 o
  -8   5   5       42.23       30.29      2.73 o
  -7   5   5       59.12       51.40      3.40 o
  -6   5   5        8.28        6.21      1.39 o
  -5   5   5        2.49        0.04      1.37 o
  -4   5   5       33.55       32.28      2.16 o
  -3   5   5        0.30        0.23      1.11 o
  -2   5   5       54.23       50.95      2.32 o
  -1   5   5       41.81       40.67      2.00 o
   0   5   5       20.96       21.71      1.52 o
   1   5   5       55.59       55.99      2.82 o
   2   5   5       43.47       43.15      3.01 o
   3   5   5       20.56       19.05      1.80 o
   4   5   5       12.84       12.81      1.59 o
   5   5   5      109.13      106.29      5.99 o
   6   5   5        0.27        2.81      1.66 o
   7   5   5        0.91        2.52      1.99 o
   8   5   5        0.09       -1.04      2.03 o
   9   5   5        1.95       -2.83      2.66 o
  10   5   5        0.31        1.94      2.94 o
  11   5   5        3.21        1.36      3.17 o
  12   5   5       31.55       36.63      7.09 o
  13   5   5        0.04        4.01      6.12 o
 -13   6   5        0.52        2.62      6.99 o
 -12   6   5        4.79        5.24      6.99 o
 -11   6   5        1.49        4.37      6.12 o
 -10   6   5        9.88        8.06      3.27 o
  -9   6   5        1.64        1.87      2.54 o
  -8   6   5        3.61        6.32      2.15 o
  -7   6   5      119.54      123.50      5.91 o
  -6   6   5       38.27       33.43      3.09 o
  -5   6   5        7.71        7.46      1.68 o
  -4   6   5       87.41       93.45      5.41 o
  -3   6   5      108.91      108.83      4.18 o
  -2   6   5        0.09        0.40      1.13 o
  -1   6   5        7.50        6.22      1.26 o
   0   6   5      134.09      133.78      5.21 o
   1   6   5       49.99       56.98      3.51 o
   2   6   5       20.13       21.99      2.21 o
   3   6   5        2.08       -0.54      1.47 o
   4   6   5      313.94      314.09     11.14 o
   5   6   5      162.22      160.22      8.12 o
   6   6   5       21.70       29.08      3.35 o
   7   6   5       13.69        5.60      2.40 o
   8   6   5        0.10       -2.07      1.99 o
   9   6   5        0.03        0.76      2.44 o
  10   6   5        9.76       10.94      3.46 o
  11   6   5       54.98       63.24     11.36 o
  12   6   5        3.02        4.58      5.23 o
 -12   7   5        3.41        6.99      6.99 o
 -11   7   5        1.93       -3.50      6.12 o
 -10   7   5        3.37        3.23      3.71 o
  -9   7   5        0.03       -2.25      2.10 o
  -8   7   5        8.55       10.54      2.57 o
  -7   7   5       12.49       12.48      2.35 o
  -6   7   5        0.74       -1.17      1.55 o
  -5   7   5        2.14       -0.44      1.79 o
  -4   7   5        0.03       -1.54      1.52 o
  -3   7   5       22.04       20.80      2.10 o
  -2   7   5      342.51      380.08     11.68 o
  -1   7   5      609.13      656.96     19.13 o
   0   7   5      138.67      159.58      9.92 o
   1   7   5       11.08       14.44      1.76 o
   2   7   5       19.44       15.21      1.84 o
   3   7   5        4.88        6.99      1.78 o
   4   7   5       12.77       13.71      2.74 o
   5   7   5        9.95        8.88      1.66 o
   6   7   5        8.09       10.73      2.09 o
   7   7   5        1.39        1.48      2.02 o
   8   7   5       38.83       37.46      3.91 o
   9   7   5        7.03        7.09      2.82 o
  10   7   5       29.04       26.09      4.35 o
  11   7   5       57.41       59.40      7.71 o
  12   7   5        0.52        3.39      5.01 o
 -11   8   5       23.94       45.44     11.36 o
 -10   8   5        0.45       -0.87      3.56 o
  -9   8   5        0.44       -1.54      2.66 o
  -8   8   5       43.31       47.19      4.21 o
  -7   8   5        3.20        0.79      2.15 o
  -6   8   5       25.99       24.21      3.02 o
  -5   8   5        5.09        6.06      1.99 o
  -4   8   5      120.98      137.94      9.25 o
  -3   8   5      111.51      114.02      5.99 o
  -2   8   5        0.00        2.93      3.43 o
  -1   8   5      482.75      530.41     17.04 o
   0   8   5       11.63       15.31      3.17 o
   1   8   5       45.48       44.94      2.65 o
   2   8   5        0.78       -0.72      1.69 o
   3   8   5        4.25        4.01      1.75 o
   4   8   5        4.37        4.83      1.88 o
   5   8   5       40.33       39.19      3.71 o
   6   8   5        8.03        3.59      2.09 o
   7   8   5       16.16       15.31      2.56 o
   8   8   5       48.67       40.71      3.52 o
   9   8   5        0.50       -0.42      2.49 o
  10   8   5        6.71        5.38      3.98 o
  11   8   5       24.14       18.35      7.87 o
 -10   9   5        9.44       25.34      8.74 o
  -9   9   5       34.20       74.28     12.23 o
  -8   9   5        6.84        7.12      4.19 o
  -7   9   5       52.84       77.87      7.71 o
  -6   9   5        0.01       -4.40      2.20 o
  -5   9   5        0.02       -3.23      2.06 o
  -4   9   5        1.97       -0.09      1.95 o
  -3   9   5        3.92        3.25      2.09 o
  -2   9   5       14.97       11.42      3.15 o
  -1   9   5       49.86       55.83      4.43 o
   0   9   5        8.44       11.64      4.08 o
   1   9   5      126.64      134.29      7.31 o
   2   9   5        0.32        0.00      2.52 o
   3   9   5       16.28       17.35      3.25 o
   4   9   5        1.76        2.20      1.94 o
   5   9   5        2.22        2.96      1.97 o
   6   9   5       13.86       10.19      2.24 o
   7   9   5        8.11        3.72      2.57 o
   8   9   5        2.72       -2.51      2.83 o
   9   9   5        1.71       -0.79      3.17 o
  10   9   5       55.03       44.01      8.30 o
  -9  10   5        4.66        0.00      6.99 o
  -8  10   5       19.58       31.55      5.46 o
  -7  10   5        2.86        6.49      4.19 o
  -6  10   5        6.38       11.70      4.37 o
  -5  10   5        9.59       14.86      4.19 o
  -4  10   5        2.89       -0.18      2.65 o
  -3  10   5       10.69        6.20      2.57 o
  -2  10   5       97.44       92.29      5.89 o
  -1  10   5        1.36        0.44      3.03 o
   0  10   5       10.16       11.65      2.78 o
   1  10   5        0.09        1.44      2.66 o
   2  10   5        0.29        0.72      2.66 o
   3  10   5       10.66       10.88      3.17 o
   4  10   5        0.38       -0.12      2.54 o
   5  10   5       55.79       51.88      6.47 o
   6  10   5       29.53       17.34      5.24 o
   7  10   5        0.39       -4.37      5.24 o
   8  10   5        0.73        1.75      6.12 o
  -7  11   5        4.55        4.02      4.60 o
  -6  11   5        0.89        2.02      3.98 o
  -5  11   5       19.53       20.49      4.60 o
  -4  11   5        0.32        0.93      3.07 o
  -3  11   5       40.00       51.56      5.20 o
  -2  11   5        8.18        8.65      6.20 o
  -1  11   5        0.24       -3.39      3.12 o
   0  11   5        3.77        4.66      2.94 o
   1  11   5        5.10        4.37      5.24 o
   2  11   5       34.25       38.45      8.74 o
   3  11   5        5.91        2.62      5.24 o
   4  11   5       35.91       27.09      7.87 o
   5  11   5        8.38        1.75      6.12 o
   6  11   5        0.39        1.75      6.99 o
  -4  12   5        2.80        1.82      3.56 o
  -3  12   5        2.35        5.78      3.98 o
  -2  12   5        5.05        5.99      4.19 o
  -1  12   5       11.24        7.24      7.43 o
   0  12   5        8.41        5.58      3.98 o
   1  12   5        3.05       -0.87      6.12 o
   2  12   5        1.31        5.24      6.12 o
   3  12   5        2.31       11.36      6.99 o
 -14   0   6       19.39       27.96      8.74 o
 -13   0   6        3.01        4.37      6.12 o
 -12   0   6       57.53       58.55      9.61 o
 -11   0   6        4.41        3.50      4.37 o
 -10   0   6       18.76       16.60      6.12 o
  -9   0   6       30.61       23.84      4.60 o
  -8   0   6       14.25       16.35      4.33 o
  -7   0   6        0.32       -6.15      3.07 o
  -6   0   6      796.54      876.97     53.86 o
  -5   0   6       19.59       19.27      2.94 o
  -4   0   6       69.52       71.74      4.99 o
  -3   0   6       20.04       20.90      2.63 o
  -2   0   6        4.96        4.24      2.15 o
  -1   0   6       77.90       77.43      4.91 o
   0   0   6       15.03       13.95      2.29 o
   1   0   6       38.32       36.36      2.83 o
   2   0   6        0.27        1.94      2.73 o
   3   0   6        0.84        1.46      2.34 o
   4   0   6      235.09      261.20     16.30 o
   5   0   6     2681.47     3004.44    224.59 o
   6   0   6      259.28      284.01     27.09 o
   7   0   6      298.17      360.04     33.21 o
   8   0   6       10.89        9.61      6.99 o
   9   0   6        0.04       -6.12      5.24 o
  10   0   6        4.39        0.87      6.12 o
  11   0   6        0.01        0.00      6.99 o
  12   0   6       16.70       33.21     10.49 o
  13   0   6        1.09       -3.86      6.12 o
 -14   1   6        3.37        4.66      4.60 o
 -13   1   6       15.92       17.02      5.23 o
 -12   1   6        0.18       -6.18      3.09 o
 -11   1   6       10.24       14.40      3.79 o
 -10   1   6        1.11       -3.24      2.66 o
  -9   1   6        4.51        1.56      3.25 o
  -8   1   6       97.17       98.64      7.03 o
  -7   1   6      818.08      820.71     37.17 o
  -6   1   6        3.31        1.31      3.98 o
  -5   1   6        1.97        1.82      1.69 o
  -4   1   6       64.26       61.81      4.39 o
  -3   1   6        2.45        2.51      1.69 o
  -2   1   6        3.95        1.45      1.30 o
  -1   1   6      133.11      137.26      5.83 o
   0   1   6      128.63      135.60      5.23 o
   1   1   6       16.95       14.71      2.36 o
   2   1   6       10.59        7.98      1.89 o
   3   1   6       67.32       69.05      4.11 o
   4   1   6      108.78      100.81      4.73 o
   5   1   6        8.27       16.52      3.32 o
   6   1   6      514.60      565.38     33.37 o
   7   1   6       28.08       36.69      6.18 o
   8   1   6        5.36        6.99      4.94 o
   9   1   6        2.70       -6.12      4.33 o
  10   1   6        2.68        0.44      4.94 o
  11   1   6       12.87        5.87      4.30 o
  12   1   6       14.51       15.78      4.99 o
  13   1   6        1.09        1.06      4.37 o
 -13   2   6       37.67       64.20      7.71 o
 -12   2   6        3.00       -0.20      3.98 o
 -11   2   6        8.97       14.86      3.88 o
 -10   2   6        0.81       -1.15      2.76 o
  -9   2   6        3.61        1.29      2.76 o
  -8   2   6        1.03        0.49      2.83 o
  -7   2   6      112.51      124.05      7.89 o
  -6   2   6        5.91        9.29      2.83 o
  -5   2   6       52.32       44.86      4.35 o
  -4   2   6       41.33       43.22      3.35 o
  -3   2   6       17.71       18.93      2.99 o
  -2   2   6       23.15       24.68      2.37 o
  -1   2   6      302.18      328.97     12.25 o
   0   2   6       26.66       27.54      3.91 o
   1   2   6       19.49       18.96      2.51 o
   2   2   6        2.54        1.21      1.45 o
   3   2   6        1.53        1.86      1.47 o
   4   2   6      128.51      117.64      7.56 o
   5   2   6        2.18        0.00      1.62 o
   6   2   6      262.73      268.01     17.20 o
   7   2   6        8.77        6.07      3.07 o
   8   2   6       34.70       38.55      6.47 o
   9   2   6        1.46        6.55      4.94 o
  10   2   6        8.75        7.39      3.97 o
  11   2   6        0.08        0.60      3.84 o
  12   2   6       25.80       25.27      5.43 o
  13   2   6        0.22        3.06      5.56 o
 -13   3   6        3.44        8.16      4.60 o
 -12   3   6        0.47        3.43      3.98 o
 -11   3   6        0.04        0.29      3.84 o
 -10   3   6        2.81        7.45      3.03 o
  -9   3   6        4.18        1.37      2.94 o
  -8   3   6       96.77       90.44      6.67 o
  -7   3   6        5.87        5.19      4.54 o
  -6   3   6        6.15        1.75      3.09 o
  -5   3   6        0.57        1.39      2.12 o
  -4   3   6        1.22        1.84      3.03 o
  -3   3   6       16.02       19.93      2.78 o
  -2   3   6       32.65       31.92      2.70 o
  -1   3   6       66.10       63.22      3.74 o
   0   3   6        0.82        3.38      2.35 o
   1   3   6       15.25       15.79      2.00 o
   2   3   6      129.87      133.59      6.38 o
   3   3   6       16.40       18.31      2.11 o
   4   3   6        4.88        5.77      2.06 o
   5   3   6       57.44       57.89      4.41 o
   6   3   6        9.86        7.11      2.52 o
   7   3   6       24.02       20.74      7.36 o
   8   3   6        3.87        5.65      3.07 o
   9   3   6        6.27       -1.82      4.14 o
  10   3   6        0.71        2.85      3.68 o
  11   3   6        0.94        0.42      4.22 o
  12   3   6        0.02       -2.16      5.23 o
  13   3   6        1.47       -6.84      5.23 o
 -13   4   6        5.16        5.24      7.87 o
 -12   4   6        0.47        0.00      6.12 o
 -11   4   6        0.00       -0.66      3.56 o
 -10   4   6        1.66        1.47      3.03 o
  -9   4   6        0.12        1.33      2.42 o
  -8   4   6        4.31        3.32      2.65 o
  -7   4   6       15.16       11.01      3.15 o
  -6   4   6        0.00       -2.36      2.20 o
  -5   4   6       46.58       49.47      3.99 o
  -4   4   6        7.76        5.16      2.37 o
  -3   4   6       13.32       10.72      2.49 o
  -2   4   6       84.53       90.24      4.67 o
  -1   4   6        0.07       -0.48      1.42 o
   0   4   6       42.92       49.87      3.13 o
   1   4   6        1.80        0.68      1.55 o
   2   4   6       30.51       32.91      2.45 o
   3   4   6        6.47        4.82      2.02 o
   4   4   6        1.91       -0.90      1.78 o
   5   4   6       11.23        8.91      3.53 o
   6   4   6      100.76       89.90      7.44 o
   7   4   6        3.85        1.19      2.15 o
   8   4   6        1.47        1.06      2.65 o
   9   4   6        8.65        4.56      3.03 o
  10   4   6        0.08        5.73      3.70 o
  11   4   6        0.13       -0.47      4.60 o
  12   4   6        3.88        6.53      5.23 o
 -12   5   6        0.83        0.00      6.12 o
 -11   5   6       11.47       25.34      7.87 o
 -10   5   6        2.83        1.75      4.19 o
  -9   5   6        0.19        3.23      3.98 o
  -8   5   6       53.21       55.74      4.80 o
  -7   5   6        3.40        5.60      2.75 o
  -6   5   6      146.41      141.05      7.82 o
  -5   5   6        1.91        0.78      2.12 o
  -4   5   6        4.38        1.75      2.05 o
  -3   5   6        1.74        0.34      1.65 o
  -2   5   6       53.48       48.16      3.23 o
  -1   5   6      132.60      131.36      6.02 o
   0   5   6       45.99       50.57      4.38 o
   1   5   6        2.33       -0.38      1.69 o
   2   5   6       30.00       30.70      2.38 o
   3   5   6        0.00        0.80      1.61 o
   4   5   6        1.68        0.96      1.59 o
   5   5   6        1.28        1.36      1.99 o
   6   5   6       11.47        8.98      2.72 o
   7   5   6        4.88        2.22      3.15 o
   8   5   6        0.66        3.38      3.15 o
   9   5   6        1.58       -0.62      2.85 o
  10   5   6        2.38       -2.80      4.36 o
  11   5   6        0.70       -1.51      4.60 o
  12   5   6        4.90        3.14      6.12 o
 -12   6   6        2.32       -6.12      6.12 o
 -11   6   6        5.15        8.74      6.99 o
 -10   6   6        0.52        0.87      5.24 o
  -9   6   6        1.32       -4.81      7.43 o
  -8   6   6        5.97        3.93      4.81 o
  -7   6   6        0.00        4.77      3.98 o
  -6   6   6       71.85       65.28      6.05 o
  -5   6   6        0.68       -0.97      2.29 o
  -4   6   6       28.78       25.63      3.20 o
  -3   6   6       18.30       18.90      2.33 o
  -2   6   6        0.03        1.23      1.61 o
  -1   6   6        4.57        5.98      1.96 o
   0   6   6      180.91      183.29      7.88 o
   1   6   6       26.72       30.43      2.77 o
   2   6   6        2.11        1.00      1.58 o
   3   6   6        7.83        8.30      2.93 o
   4   6   6       21.60       17.28      2.82 o
   5   6   6      136.15      119.60      5.89 o
   6   6   6        2.93        3.21      2.09 o
   7   6   6        1.85        3.45      2.54 o
   8   6   6        2.01       -1.18      2.57 o
   9   6   6        1.21       -3.50      2.77 o
  10   6   6        1.40        3.50      4.19 o
  11   6   6        0.08        4.37      4.94 o
 -11   7   6        2.86        5.24      6.99 o
 -10   7   6        4.39       -3.50      6.12 o
  -9   7   6        0.25        2.62      6.12 o
  -8   7   6        0.45        0.00      4.33 o
  -7   7   6       58.88       51.62      7.42 o
  -6   7   6        4.56        6.87     10.05 o
  -5   7   6       51.76       42.06      5.38 o
  -4   7   6       16.81       19.42      3.96 o
  -3   7   6       27.40       26.33      2.73 o
  -2   7   6      139.23      152.09     10.56 o
  -1   7   6        6.95       10.88      4.93 o
   0   7   6        7.88        8.35      2.40 o
   1   7   6      127.41      124.04      5.99 o
   2   7   6        9.56        8.91      2.07 o
   3   7   6        1.04       -1.31      1.77 o
   4   7   6        8.27        1.29      1.85 o
   5   7   6       14.53       12.93      2.43 o
   6   7   6        0.00       -2.59      1.96 o
   7   7   6        0.49       -0.12      2.09 o
   8   7   6        5.65        5.61      2.24 o
   9   7   6       12.76        5.60      3.01 o
  10   7   6        0.03        4.37      4.94 o
 -10   8   6        2.56       -2.62      6.99 o
  -9   8   6        0.99       -4.37      6.99 o
  -8   8   6        8.70       13.11      6.99 o
  -7   8   6        9.56       20.10      7.87 o
  -6   8   6        0.64        2.18      4.33 o
  -5   8   6        1.47       -2.82      3.98 o
  -4   8   6        4.98        3.63      3.98 o
  -3   8   6       69.37       69.94      5.16 o
  -2   8   6       58.49       50.50      4.74 o
  -1   8   6      487.19      541.52     25.52 o
   0   8   6       61.08       46.93     12.67 o
   1   8   6        2.34        1.34      2.57 o
   2   8   6        7.73        5.41      2.07 o
   3   8   6        3.07        0.17      1.95 o
   4   8   6        0.33        1.40      1.95 o
   5   8   6        0.00       -0.78      2.02 o
   6   8   6       15.32       12.35      2.64 o
   7   8   6       24.24       18.56      2.93 o
   8   8   6        9.99        7.21      3.06 o
   9   8   6        0.32        1.05      2.93 o
  -8   9   6        2.34        1.75      6.99 o
  -7   9   6        2.41        8.74      6.99 o
  -6   9   6        1.00        0.87      5.24 o
  -5   9   6        0.86        3.50      6.12 o
  -4   9   6        0.04        1.31      4.33 o
  -3   9   6       17.19       13.61      4.00 o
  -2   9   6        0.00       -1.31      2.44 o
  -1   9   6      244.11      259.38     11.99 o
   0   9   6      314.57      313.42     16.55 o
   1   9   6       30.39       36.37     10.84 o
   2   9   6        0.01        0.08      2.27 o
   3   9   6        2.94        1.04      2.49 o
   4   9   6        2.79        5.68      2.62 o
   5   9   6        0.06        2.33      3.03 o
   6   9   6       10.72        7.21      3.15 o
   7   9   6       12.71        8.74      3.06 o
   8   9   6        0.92       -2.99      3.34 o
  -7  10   6        1.80        1.75      6.99 o
  -6  10   6       16.52       42.82      9.61 o
  -5  10   6       37.96       68.16     11.36 o
  -4  10   6        2.78        8.74      6.99 o
  -3  10   6        0.54        3.50      6.12 o
  -2  10   6       21.48       23.97      5.23 o
  -1  10   6       16.46       16.99      3.33 o
   0  10   6       11.43       10.75      3.68 o
   1  10   6        0.90        1.14      3.17 o
   2  10   6        1.05       -0.74      3.17 o
   3  10   6       18.15        8.51      5.10 o
   4  10   6       24.77       21.02      4.19 o
   5  10   6       29.88       18.35      6.99 o
   6  10   6       49.30       39.33      8.74 o
  -4  11   6        0.43        3.50      6.99 o
  -3  11   6        0.07        5.24      6.99 o
  -2  11   6        0.22        6.99      6.12 o
  -1  11   6       12.46        5.92      3.98 o
   0  11   6        5.10        0.44      3.71 o
   1  11   6        1.23        4.37      6.12 o
   2  11   6        5.04       -6.12      5.24 o
   3  11   6        4.29        0.87      6.12 o
 -12   1   7       11.46       17.27      5.23 o
 -11   1   7        0.01       -2.07      3.50 o
 -10   1   7        7.11        3.55      3.55 o
  -9   1   7        0.44       -1.41      2.94 o
  -8   1   7       28.41       32.68      4.69 o
  -7   1   7       99.93      117.61      8.07 o
  -6   1   7      255.07      263.23     14.13 o
  -5   1   7      148.87      162.30      9.91 o
  -4   1   7       10.79        7.87      3.71 o
  -3   1   7        9.25        8.16      3.03 o
  -2   1   7       45.53       50.14      4.86 o
  -1   1   7       70.11       77.31      5.91 o
   0   1   7        1.78        2.83      3.45 o
   1   1   7      130.41      125.50      7.71 o
   2   1   7       25.94       27.04      5.23 o
   3   1   7       34.30       28.34      6.55 o
   4   1   7        1.10       -1.88      3.98 o
   5   1   7       22.88       30.98      5.85 o
   6   1   7        2.25        2.62      4.33 o
   7   1   7       46.45       50.89      7.42 o
   8   1   7        1.36        5.24      4.94 o
   9   1   7        0.65        0.49      6.55 o
  10   1   7        1.77        2.62      4.94 o
  11   1   7        0.00       -0.26      5.23 o
  12   1   7        5.90        6.99      6.18 o
 -12   2   7        3.83        4.37      4.33 o
 -11   2   7        1.25        5.68      4.33 o
 -10   2   7        0.39        2.39      3.46 o
  -9   2   7        1.03        1.20      3.34 o
  -8   2   7        7.49       12.83      3.84 o
  -7   2   7        0.05        1.30      2.94 o
  -6   2   7      136.84      145.75      9.41 o
  -5   2   7        0.04       -0.71      4.49 o
  -4   2   7       11.65        8.45      3.43 o
  -3   2   7       10.99        7.10      2.83 o
  -2   2   7        1.99        0.26      3.24 o
  -1   2   7        0.05       -0.87      2.31 o
   0   2   7       87.66       83.28      8.92 o
   1   2   7       29.47       33.24      6.39 o
   2   2   7       43.72       34.12      3.82 o
   3   2   7        2.03       -3.20      8.74 o
   4   2   7       14.22        6.35      4.60 o
   5   2   7        0.54       -4.81      3.71 o
   6   2   7      109.93       90.92      9.21 o
   7   2   7      109.50      111.33     10.80 o
   8   2   7       10.34        9.10      5.23 o
   9   2   7        0.31       -2.27      4.60 o
  10   2   7        5.63        0.44      5.56 o
  11   2   7        7.06        7.04      5.85 o
 -12   3   7       16.41       17.48      5.23 o
 -11   3   7        6.37       17.05     10.49 o
 -10   3   7        2.78        5.14      3.55 o
  -9   3   7        0.99        3.50      3.55 o
  -8   3   7        0.53        1.31      3.17 o
  -7   3   7        8.45        9.31      3.68 o
  -6   3   7        7.62        5.24      3.07 o
  -5   3   7       10.95        9.43      4.37 o
  -4   3   7        4.61        2.68      2.83 o
  -3   3   7       23.29       28.72      3.73 o
  -2   3   7       32.81       29.28      3.84 o
  -1   3   7       33.78       30.55      3.97 o
   0   3   7      469.04      469.74     22.35 o
   1   3   7      150.32      162.17      9.63 o
   2   3   7       19.04       20.04      4.31 o
   3   3   7        2.44        1.69      2.83 o
   4   3   7        4.09        3.50      3.98 o
   5   3   7       18.42       20.87      5.23 o
   6   3   7       15.34       24.95      5.85 o
   7   3   7       32.20       39.62     14.42 o
   8   3   7        8.73        7.87      7.43 o
   9   3   7        0.08        4.37      4.94 o
  10   3   7        9.51       10.16      5.85 o
  11   3   7        9.65       18.19      6.47 o
 -11   4   7        0.22       -3.50      6.12 o
 -10   4   7       25.97       18.35      6.99 o
  -9   4   7        0.04        0.92      3.24 o
  -8   4   7        3.22        2.07      3.63 o
  -7   4   7        7.71        9.71      3.46 o
  -6   4   7        1.14        3.44      3.07 o
  -5   4   7       44.33       39.83      6.50 o
  -4   4   7       30.88       35.29      4.35 o
  -3   4   7        9.72        8.88      3.34 o
  -2   4   7        1.04        2.57      2.66 o
  -1   4   7       12.48        8.16      3.03 o
   0   4   7       11.80        7.13      3.12 o
   1   4   7       30.94       32.85      4.12 o
   2   4   7       26.51       22.31      4.85 o
   3   4   7        3.43        3.12      2.63 o
   4   4   7       31.13       32.78      5.56 o
   5   4   7        2.75        7.43      4.33 o
   6   4   7       78.47       66.85     20.54 o
   7   4   7        3.48        6.87      4.60 o
   8   4   7        8.17        6.99      4.94 o
   9   4   7        0.43        3.85      4.60 o
  10   4   7        0.04        0.44      4.94 o
  11   4   7        5.08        0.37      5.85 o
 -11   5   7        1.25       -3.50      6.12 o
 -10   5   7        2.19        6.99      6.99 o
  -9   5   7        5.24       -1.75      5.24 o
  -8   5   7        4.91       12.59      5.23 o
  -7   5   7        4.24        4.19      3.46 o
  -6   5   7       47.90       42.56      5.21 o
  -5   5   7        4.90        0.29      3.03 o
  -4   5   7        1.45       -0.22      2.83 o
  -3   5   7        2.24        4.16      2.66 o
  -2   5   7        3.06        3.48      4.73 o
  -1   5   7        5.61        4.66      3.03 o
   0   5   7       44.99       44.27      6.73 o
   1   5   7       12.69       12.06      2.57 o
   2   5   7        1.51        1.75      2.83 o
   3   5   7        6.17        4.81      2.94 o
   4   5   7        3.30       -2.68      2.83 o
   5   5   7       16.24        8.60      3.17 o
   6   5   7        3.58        5.19      3.07 o
   7   5   7       30.58       25.06      5.56 o
   8   5   7        0.75        2.62      4.94 o
   9   5   7        1.46       -3.55      4.60 o
  10   5   7        0.46        3.60      5.68 o
 -10   6   7        2.43        7.87      6.99 o
  -9   6   7        3.27        6.99      6.99 o
  -8   6   7        8.07        6.12      6.99 o
  -7   6   7        2.96       -2.87      4.19 o
  -6   6   7        0.71       -3.06      3.71 o
  -5   6   7       75.23       71.55      9.18 o
  -4   6   7       12.39       11.04      3.46 o
  -3   6   7        0.01       -2.72      2.66 o
  -2   6   7       21.41       23.46      3.95 o
  -1   6   7       44.59       38.33      4.69 o
   0   6   7        0.56        5.24      3.03 o
   1   6   7       20.27       32.32      4.35 o
   2   6   7       50.61       41.96      4.29 o
   3   6   7        7.30        8.23      3.34 o
   4   6   7       10.94        7.66      3.34 o
   5   6   7        1.86       -0.60      2.83 o
   6   6   7       80.76       79.99     10.62 o
   7   6   7       10.78       10.31      3.60 o
   8   6   7        3.67        0.87      4.94 o
   9   6   7        0.03       -1.86      4.60 o
  -9   7   7        0.01        7.87      6.99 o
  -8   7   7        4.34        8.74      7.87 o
  -7   7   7        2.33       -0.87      6.12 o
  -6   7   7        0.47       -3.29      3.98 o
  -5   7   7        0.22       -2.69      3.98 o
  -4   7   7        0.00       -1.95      3.98 o
  -3   7   7       10.33       14.56      4.60 o
  -2   7   7       26.68       22.29      4.94 o
  -1   7   7       59.96       63.72      7.42 o
   0   7   7      102.47       99.26      7.53 o
   1   7   7      361.20      350.64     18.16 o
   2   7   7        8.25        0.20     10.41 o
   3   7   7        0.33       -1.85      2.94 o
   4   7   7        5.17        6.12      3.34 o
   5   7   7        0.18        4.37      3.71 o
   6   7   7        8.01        9.92      3.46 o
   7   7   7        2.28       -0.65      3.46 o
   8   7   7        5.69        5.54      3.46 o
  -8   8   7        0.46       -0.87      6.99 o
  -7   8   7        0.55       -0.87      6.12 o
  -6   8   7       23.97       32.33      8.74 o
  -5   8   7        0.00        1.75      6.12 o
  -4   8   7        5.76        4.81      4.33 o
  -3   8   7       13.47       12.67      4.94 o
  -2   8   7       12.85       14.86      4.94 o
  -1   8   7       11.80        8.33      4.60 o
   0   8   7        9.31       12.67      4.94 o
   1   8   7       91.55       84.27     23.16 o
   2   8   7        2.43       -5.68      3.71 o
   3   8   7       19.83       25.06      5.56 o
   4   8   7        0.07        2.58      3.17 o
   5   8   7        0.04       -1.75      3.71 o
   6   8   7        3.97        3.93      4.33 o
   7   8   7        5.54        3.50      4.94 o
  -6   9   7       10.64       17.48      7.87 o
  -5   9   7       23.78       34.08      9.61 o
  -4   9   7        1.79        5.24      6.12 o
  -3   9   7        0.43        0.00      6.12 o
  -2   9   7        8.93        6.99      6.99 o
  -1   9   7       13.38       10.05      5.68 o
   0   9   7       41.14       37.76      6.18 o
   1   9   7        0.30        0.44      4.33 o
   2   9   7       19.47       18.40      5.23 o
   3   9   7       25.62       16.50      5.23 o
   4   9   7        0.04        7.92      4.60 o
   5   9   7        2.96        0.87      5.24 o
  -3  10   7        1.66        3.50      6.99 o
  -2  10   7        0.51       -0.87      6.12 o
  -1  10   7        8.18        0.87      6.12 o
   0  10   7       33.71       41.95      8.74 o
   1  10   7        0.36        6.12      6.12 o
   2  10   7        3.29       14.86      6.99 o
 -10   0   8       16.28       37.58      9.61 o
  -9   0   8        1.74       -3.50      5.24 o
  -8   0   8        6.18        0.87      6.12 o
  -7   0   8       48.18       39.33      8.74 o
  -6   0   8       40.48       48.06      9.61 o
  -5   0   8      194.32      197.49     14.83 o
  -4   0   8      137.44      153.59     12.04 o
  -3   0   8        0.39       -1.75      5.24 o
  -2   0   8        2.14        8.74      6.12 o
  -1   0   8        0.39       -5.24      4.37 o
   0   0   8        0.53       -5.24      5.24 o
   1   0   8       21.13       16.60      6.99 o
   2   0   8       37.10       48.06      9.61 o
   3   0   8       10.20        6.12      6.12 o
   4   0   8       10.18       14.86      7.87 o
   5   0   8       59.22       58.55     11.36 o
   6   0   8        2.40        6.99      7.87 o
   7   0   8      467.38      435.20     40.20 o
   8   0   8       15.29       36.70     11.36 o
   9   0   8       66.42       82.15     14.86 o
  10   0   8        2.41        3.50      7.87 o
 -10   1   8        5.12       10.49      5.24 o
  -9   1   8       13.78       15.76      4.40 o
  -8   1   8        1.09        3.60      3.46 o
  -7   1   8        2.24        1.71      3.68 o
  -6   1   8       15.84       17.56      4.19 o
  -5   1   8      404.41      440.79     22.03 o
  -4   1   8        7.90       17.67      4.19 o
  -3   1   8        2.09        0.29      3.03 o
  -2   1   8       39.50       36.00      6.55 o
  -1   1   8        6.62       13.05      4.60 o
   0   1   8        1.35        3.97      5.24 o
   1   1   8       28.64       26.97      5.56 o
   2   1   8       33.18       28.86      5.56 o
   3   1   8        0.17        0.25      7.43 o
   4   1   8        3.22        5.24      4.94 o
   5   1   8       22.02       13.11      5.56 o
   6   1   8      122.67      109.07     11.12 o
   7   1   8       80.04       96.20     10.50 o
   8   1   8       42.22       51.05      8.32 o
   9   1   8        0.07        9.11      9.61 o
  10   1   8        1.57        0.87      5.85 o
 -10   2   8        3.23        2.62      4.94 o
  -9   2   8        2.89        1.82      3.97 o
  -8   2   8        2.26        1.23      4.24 o
  -7   2   8       12.16       11.72      3.97 o
  -6   2   8       22.76       20.31      4.30 o
  -5   2   8        3.19       12.07      3.97 o
  -4   2   8        4.04        1.40      6.26 o
  -3   2   8       16.15       16.28      5.02 o
  -2   2   8       16.44       18.13      3.84 o
  -1   2   8        6.70        6.99      4.33 o
   0   2   8       30.24       29.20      5.85 o
   1   2   8       31.16       34.88      5.85 o
   2   2   8        7.98        6.58      4.60 o
   3   2   8        8.05       17.48      4.94 o
   4   2   8        1.74       -4.87      6.55 o
   5   2   8        0.36        5.24      4.60 o
   6   2   8        7.63        1.31      4.94 o
   7   2   8        0.05       -2.18      4.94 o
   8   2   8       72.97       63.84      9.27 o
   9   2   8        0.13        9.29      6.12 o
  10   2   8        7.21       -1.75      5.56 o
 -10   3   8        0.26       -2.62      4.33 o
  -9   3   8        0.03       -2.62      3.98 o
  -8   3   8        0.02        3.22      3.70 o
  -7   3   8        0.05       -4.13      3.56 o
  -6   3   8       54.40       69.28      6.38 o
  -5   3   8        1.29        2.79      3.46 o
  -4   3   8        3.26        5.20      3.34 o
  -3   3   8        0.11       -7.43      4.02 o
  -2   3   8        0.10       -2.91      3.03 o
  -1   3   8        9.68       19.10      4.60 o
   0   3   8        5.53       12.18      4.60 o
   1   3   8       48.47       44.14      6.18 o
   2   3   8        6.33        7.75      8.30 o
   3   3   8        5.22        6.58      6.12 o
   4   3   8       12.67       20.73      7.43 o
   5   3   8        0.27        0.44      4.33 o
   6   3   8        7.67        7.61      5.23 o
   7   3   8        2.34        8.74      5.56 o
   8   3   8       21.31       19.66      6.80 o
   9   3   8        1.41       -4.32      5.23 o
  -9   4   8        0.62       -6.12      6.12 o
  -8   4   8        0.57        3.43      3.88 o
  -7   4   8        0.71        1.12      3.55 o
  -6   4   8       14.23       16.10      4.30 o
  -5   4   8        8.49        5.17      3.68 o
  -4   4   8        2.15       -0.04      3.17 o
  -3   4   8        8.80        7.08      3.34 o
  -2   4   8        5.36        0.58      3.03 o
  -1   4   8        0.02        0.79      3.17 o
   0   4   8        7.34        7.43      4.33 o
   1   4   8        2.37       -0.87      3.71 o
   2   4   8        1.20        3.75      4.37 o
   3   4   8        0.77        2.82      3.98 o
   4   4   8        2.56       12.23      4.94 o
   5   4   8        3.42        6.55      4.94 o
   6   4   8        1.33       -0.52      4.60 o
   7   4   8        5.43       -4.37      4.33 o
   8   4   8       28.05       15.73      6.18 o
   9   4   8        0.02       -2.18      5.56 o
  -9   5   8        7.15       10.49      7.87 o
  -8   5   8        0.55        1.75      6.99 o
  -7   5   8        0.10        4.42      5.23 o
  -6   5   8        9.86       15.63      5.46 o
  -5   5   8        2.14        2.02      3.46 o
  -4   5   8       62.33       72.97      7.52 o
  -3   5   8        0.53        4.14      3.34 o
  -2   5   8        3.42       10.20      3.53 o
  -1   5   8        0.05        4.00      3.34 o
   0   5   8       34.21       39.33      8.74 o
   1   5   8       42.27       35.42      5.85 o
   2   5   8       47.61       48.19     10.92 o
   3   5   8        0.00        1.50      4.19 o
   4   5   8        3.68        8.74      4.94 o
   5   5   8        0.20        1.40      4.60 o
   6   5   8        5.24       10.08      5.23 o
   7   5   8        2.45        0.31      5.23 o
   8   5   8        0.00        0.15      5.23 o
  -8   6   8        0.06       -6.12      6.12 o
  -7   6   8        0.04       -1.75      6.12 o
  -6   6   8       14.72       13.11      6.99 o
  -5   6   8       12.34        8.64      5.23 o
  -4   6   8        4.01       -0.87      4.37 o
  -3   6   8        5.94        0.87      6.12 o
  -2   6   8        2.21        1.75      5.15 o
  -1   6   8       10.65       12.04      3.68 o
   0   6   8        2.25        2.53      3.17 o
   1   6   8        0.44       -7.42      3.71 o
   2   6   8       53.92       59.08      7.71 o
   3   6   8        0.07        2.62      4.33 o
   4   6   8        2.06       -4.37      4.33 o
   5   6   8       12.06       13.55      5.56 o
   6   6   8        0.04        6.89      5.23 o
   7   6   8       34.23       38.26      7.42 o
  -6   7   8        0.61       -4.37      6.12 o
  -5   7   8       31.15       41.95      9.61 o
  -4   7   8        0.50       -1.69      4.83 o
  -3   7   8       24.05       23.46      5.85 o
  -2   7   8       18.21       11.80      4.94 o
  -1   7   8        0.38        4.14      4.60 o
   0   7   8       36.34       33.24     10.05 o
   1   7   8       12.83        6.99      6.99 o
   2   7   8       27.48       28.80      5.85 o
   3   7   8       22.37       27.00      5.56 o
   4   7   8        3.79        8.30      4.94 o
   5   7   8        0.10        5.19      7.43 o
   6   7   8        5.70        9.18      5.56 o
  -4   8   8        0.06       -1.75      6.99 o
  -3   8   8        0.38       -0.87      6.12 o
  -2   8   8        5.63        5.24      6.99 o
  -1   8   8       43.46       42.22      7.09 o
   0   8   8       82.22       60.71      8.32 o
   1   8   8       85.41      105.74     14.86 o
   2   8   8       31.23       19.23      7.87 o
   3   8   8        0.66       -4.37      6.12 o
   4   8   8        0.34        8.74      6.99 o
  -8   1   9        1.47       -4.78      6.12 o
  -7   1   9        1.00        0.64      4.60 o
  -6   1   9        9.11        8.30      4.94 o
  -5   1   9       54.82       55.98      9.61 o
  -4   1   9       78.32       82.66      9.61 o
  -3   1   9       47.79       61.78      7.71 o
  -2   1   9       10.23       11.36      4.94 o
  -1   1   9        0.00        5.42      4.60 o
   0   1   9        4.06        5.01      4.60 o
   1   1   9       15.69       15.29      5.56 o
   2   1   9        1.12        6.12      5.24 o
   3   1   9       32.86       32.92      6.47 o
   4   1   9        2.50       -7.87      4.33 o
   5   1   9        8.45       11.36      6.18 o
   6   1   9        0.05        0.00      5.56 o
   7   1   9        9.00       -1.15      5.85 o
  -7   2   9        0.73       -3.50      4.33 o
  -6   2   9        1.23       -1.31      4.33 o
  -5   2   9        9.10       12.34      5.68 o
  -4   2   9       58.72       62.65      7.71 o
  -3   2   9        6.52       14.60      5.23 o
  -2   2   9        7.14       13.11      4.94 o
  -1   2   9        0.06       -3.06      4.33 o
   0   2   9       12.92       11.36      4.94 o
   1   2   9       21.31       18.63      5.85 o
   2   2   9        0.16       -0.29      4.60 o
   3   2   9        2.81       -1.81      4.60 o
   4   2   9        1.64       -4.49      4.60 o
   5   2   9        0.14        1.75      5.56 o
   6   2   9        4.41        3.93      5.56 o
   7   2   9        1.72        0.83      5.85 o
  -7   3   9        1.64        2.56      4.60 o
  -6   3   9        0.37        1.17      4.60 o
  -5   3   9        3.88        6.99      4.94 o
  -4   3   9        0.00       -2.80      4.60 o
  -3   3   9       10.64       13.11      4.94 o
  -2   3   9        4.93       10.49      4.94 o
  -1   3   9       12.63       20.47      7.87 o
   0   3   9        1.13        4.72      4.60 o
   1   3   9        4.77        0.23      4.60 o
   2   3   9      148.42      140.26     12.36 o
   3   3   9       11.72       16.60      8.30 o
   4   3   9        9.26       11.80      5.56 o
   5   3   9        0.23       -0.51      5.23 o
   6   3   9        0.15        0.00      5.56 o
  -6   4   9        0.12       10.54      5.23 o
  -5   4   9        3.29        0.99      4.81 o
  -4   4   9        2.71        0.82      7.43 o
  -3   4   9        8.87        6.12      4.94 o
  -2   4   9        5.83        2.62      4.33 o
  -1   4   9        1.15        1.46      4.60 o
   0   4   9        2.55        5.24      4.94 o
   1   4   9        3.50       -0.29      4.60 o
   2   4   9        1.34       -3.50      4.33 o
   3   4   9        6.50        5.19      5.23 o
   4   4   9        8.11        5.40      5.23 o
   5   4   9        0.14        2.67      6.55 o
  -5   5   9        6.20       11.36      7.87 o
  -4   5   9       33.60       30.59      9.61 o
  -3   5   9        1.40        3.50      4.94 o
  -2   5   9        0.14       -0.87      4.33 o
  -1   5   9        1.73        2.62      4.33 o
   0   5   9        0.00       -3.93      4.33 o
   1   5   9        4.29        1.31      4.94 o
   2   5   9       21.75       23.22      6.18 o
   3   5   9        1.41        3.60      5.68 o
   4   5   9        1.33       -0.44      4.94 o
  -3   6   9       19.53       20.97      8.74 o
  -2   6   9        5.22       -0.87      6.99 o
  -1   6   9        4.33        1.75      6.99 o
   0   6   9        0.25        3.55      4.60 o
   1   6   9        6.67        2.18      7.43 o
   2   6   9        1.84        0.00      4.94 o
  -2   0  10       10.12       28.84     10.49 o
  -1   0  10        0.91       -9.61      6.99 o
   0   0  10        1.60        0.87      6.99 o
   1   0  10        0.20       -0.87      6.99 o
   2   0  10        0.17        0.00      7.87 o
  -2   1  10        1.73        3.54      7.43 o
  -1   1  10        0.67       -1.31      4.94 o
   0   1  10       10.79        9.13      5.46 o
   1   1  10        3.56        5.43      5.85 o
   2   1  10        0.09        0.44      5.56 o
  -1   2  10        1.54        3.70      5.23 o
   0   2  10        8.83       12.28      5.85 o
   1   2  10        0.08        0.66      8.74 o
 
